# Supplementary material for: Label-Free Proteomic Approach to Study the Non-lethal Effects of Silver Nanoparticles on a Gut Bacterium
Source: Front Microbiol. 2019 Dec 4;10:2709. doi: 10.3389/fmicb.2019.02709 (PMC6906586; doi:10.3389/fmicb.2019.02709)
Supplement: Supplementary file 1 [file Table_1.XLSX]

## Sheet: Full_statistic_table FDR 0.05
Table S1. Proteins identified as differentially regulated.
Protein names	Peptides	Razor_._unique_peptides	Unique_peptides	Sequence_coverage_...	Unique_._razor_sequence_coverage_...	Unique_sequence_coverage_...	Mol._weight_.kDa.	Q.value	Score	Intensity	MS.MS_Count	Majority_protein_IDs	Protein_names	Gene_names	LFQ_intensity_C_1	LFQ_intensity_C_2	LFQ_intensity_C_3	LFQ_intensity_C_NSP_1	LFQ_intensity_C_NSP_2	LFQ_intensity_C_NSP_3	LFQ_intensity_NSP_1	LFQ_intensity_NSP_2	LFQ_intensity_NSP_3	LFQ_intensity_NSP_NSP_1	LFQ_intensity_NSP_NSP_2	LFQ_intensity NSP_NSP_3	ANOVA_SLIM_FDR	ANOVA_p_value	Average C	Average C_NPS	Average NPS	Average NPS_NPS	MaxFC
L3P7K3	4	1	1	53.8	10.1	10.1	13.417	0	2.0062	4526300000	10	L3P7K3;A0A167AJK5;A0A0K9TDE5;D3H2Y8;A0A0P7QCE9;F4V4L1	Arsenate reductase	A1U5_02926;EC042_2696;ECNG_00515	28.7876	28.6362	28.4517	28.8317	28.9075	28.8866	23.0959	23.0706	22.7374	28.5751	28.9066	28.7635	1.85e-07	1.09e-10	28.6252	28.8753	22.968	28.7635	5.90728
N3EY83	4	4	4	24.9	24.9	24.9	22.807	0	3.75	1096900000	15	N3EY83;N2QKV2;M9DQ14;M8XXB1;M8PP11;K3JNB0;H4LH69;H4KLZ7;H4IX41;H4IGD5;H3KU10;A0A0E0U4J3;A0A080FPE7;A0A073UQG0;I2W8U5;I2UD67;I2SW60;I2S086;H4JDD0;G0F5L4;E3XTT5;A0A125XEL0;A0A125WYM2;A0A080IQP7;A0A073FSH5;A0A029PCG9;A0A029KDF6;A0A029IK42;A0A023Z2Q8;X7P2B7;W9AK71;W8SWH7;V8FGY4;V6FZ09;V6F9E5;V2TDJ8;V2RS07;V1B868;V0XFC8;V0X4J0;V0V798;V0TIC1;V0SYW6;V0RIM2;V0A7Q5;U9ZN14;U9YKR1;U9YHB3;U9XWX4;U9XVB4;T9TBL…	1-acyl-sn-glycerol-3-phosphate acyltransferase	plsC;ECDEC2E_3680;ECDEC2C_3697;ECDEC1C_3743;ECDEC1B_3665;ECDEC2B_3715;UMNK88_3773;UMNF18_3908;EC236275_4480;L408_03768;Q458_12335;G966_03633;G723_01105;HMPREF1616_00212;HMPREF1609_04007;HMPREF1608_05142;HMPREF1604_02392;HMPREF1598_03252;HMPREF1595_00846;HMPREF1590_03508;HMPREF1620_02365;HMPREF1599_03437;HMPREF1592_03233;HMPREF1589_01332;HMPREF1588_04836;HMPREF1591_02238;G994_03252;G952_03153;G943…	21.8794	21.7564	21.6334	26.4286	26.4347	26.4208	26.5	27.133	26.8916	26.5409	26.505	26.4677	8.24e-07	9.75e-10	21.7564	26.428	26.8415	26.4677	0.336992
X7P1P3	3	3	3	36.2	36.2	36.2	16.283	0	5.5186	4075500000	20	X7P1P3;W1ESP0;V8F6I3;V6FT44;V6FH04;V2T9S6;V2SXH8;V1AKN7;V0XUH1;V0W7N2;V0TTC9;V0RYJ4;U9ZLR9;U9YKB2;U9XT28;U9XJ22;T9SJX8;T9FZL1;T9DPB5;T9B1Y5;T6GSI4;T5ULS0;S1PS16;S1IAD6;S1I9N7;S1HAM9;S1ER87;S1D0I0;S0VTP1;Q1R7Q2;N4PHI9;N4NI54;N4N4E5;N3N5R6;N3KEW3;N3EYZ2;N2QK67;N2KCG7;N2JX24;N2GQH6;M9K8B2;M9HN72;M9GNW6;M9G6N2;M9G3Q0;M9EUK0;M8XYM7;M8PEL4;M8KES9;M8JQ74;L9HZF6;L5H389;L4V5H4;L3P0B7;L3KEQ9;L3C334;L2XGQ5;…	Uncharacterized protein YqcA	L408_03444;Q458_30880;EC970259_3271;EC990741_2965;G966_03260;G723_01328;HMPREF1616_02530;HMPREF1609_03347;HMPREF1604_01147;HMPREF1598_02359;HMPREF1590_02315;HMPREF1620_04230;HMPREF1592_04391;HMPREF1588_04691;HMPREF1591_05189;G994_02885;G952_02912;G943_03151;G938_03051;G736_03201;G701_03009;A13A_02946;A1WS_03511;A1WU_04848;A1WK_03824;A1UI_03005;A1U1_02990;WE7_03567;yqcA;ECP03018677_3089;ECP0301867…	28.4777	28.4845	28.6568	28.053	28.5426	28.4911	28.4224	28.6254	28.4042	22.915	23.147	22.5329	8.8e-07	2.19e-09	28.5397	28.3622	28.484	22.5329	5.67468
X7NN96	3	3	3	23.4	23.4	23.4	15.95	0	4.034	1419800000	16	X7NN96;W1WVE7;W1EZW9;V8KD09;V8FN24;V6G1S8;V6FDH8;V2SJX0;V2S1T2;V1AET9;V0Z2S5;V0Y2C5;V0XWI5;V0V2J9;V0TX51;V0SNA8;V0RFK3;V0A622;U9ZZ90;U9Z6W1;U9YK07;U9XLD6;U9XKQ9;T9SAI3;T9FP44;T9D7B9;T8ZZY5;T8JRD3;T6LLZ5;T6H5S4;T5ZW27;T5TTQ6;T5NND5;S1NUN5;S1IHV8;S1I2I8;S1I1P1;S1ESJ1;S1CH10;S0YQR4;S0X287;S0VJW0;R8WND7;N4NWD2;N4NP92;N4N6R9;N3MWK3;N3KAH9;N3F2F4;N2QAT6;N2JX40;N2J4D8;N2GML6;M9JJR7;M9HIN0;M9GZ03;M9G0I8;…	D-aminoacyl-tRNA deacylase	dtd;yihZ;BX14_15800;BX52_07210;O3K_24455	27.0334	27.1526	27.4862	27.2816	26.84	27.236	27.3408	27.4073	27.3023	21.7773	22.0134	22.2494	8.8e-07	2.41e-09	27.2241	27.1192	27.3501	22.2494	5.33677
E1J0C8	2	2	2	29.1	29.1	29.1	6.2551	0	1.7989	1321200000	5	E1J0C8;V8FPH3;N4NZI3;N4NQH0;N4NEH8;N3NA77;N3FDM3;N2QDP7;N2JXC4;N2JKZ9;N2GRT5;M9K9K8;M9IIL6;M9GWS3;M9GAU5;M9G803;M9EJJ2;M8XDS3;M8PM64;M8LGX9;M8KI09;M2P8L0;L9HXH2;K4UQQ4;K3KHR0;H4UPP5;H4LHP2;H4KMG7;H4K864;H4JSM4;H4JDI1;H4IXL1;H4IGV6;H4I1L3;H3KTJ9;G0F2I7;E3XTB6;E3PKA0;E2QEM3;D6JF63;D6I1H0;C8UGE8;C8TXI5;C8TI98;B7UJT0;B7NDH4;B7N0X2;B7MBV9;B7LHQ3;B6I1R3;A0A173FCN6;A0A142V5V6;A0A125XDS4;A0A125WY42;A0A0X…	Acid stress protein IbaG	HMPREF9347_00308;Q458_00435;ECP03018677_3632;ECP03018675_3644;ECP03018673_3664;ECP030186713_3733;ECP030186711_3640;EC2875150_3687;ECP03018672_3656;ECP03018674_3587;ECP02999171_4066;EC2719100_3925;ECMP0209802_4104;ECMP0215528_3703;ECMP0215612_4031;ECP03018671_3812;EC174750_3486;EC2845650_3661;ECC34666_3742;ECMP02155212_3741;ECMP0215527_3700;A364_16683;EC34880_4029;ECO9634_12469;ECN1_3373;ECDEC6A_3…	26.79	26.6404	26.4699	26.6893	26.9138	26.8691	26.8754	26.9475	26.683	22.4206	21.9046	22.3682	8.8e-07	3.13e-09	26.6335	26.8241	26.8353	22.3682	4.60414
A0A0T5XPF3	6	1	1	11.1	1.7	1.7	58.221	0.0090125	1.2117	9278800000	22	A0A0T5XPF3	(void)	(void)	29.7503	29.7348	29.6917	21.2605	21.7611	22.4359	29.5994	29.4423	29.8764	29.7178	29.7575	29.6307	8.8e-07	2.64e-09	29.7256	21.8192	29.6394	29.6307	7.90644
A0A0E0U5W9	3	3	3	10.4	10.4	10.4	38.062	0	3.5384	1350000000	8	A0A0E0U5W9;W1WLQ4;A0A024L6H3;A0A024KKK0;X7NQJ3;W8ZRI2;W8TXT8;W1W2M0;V8KCW1;V8FMP1;V6G1R9;V6FB20;V2SJU8;V2S1X9;V1AAU7;V0ZNR9;V0YGW7;V0Y690;V0UZ80;V0T9H6;V0SPK4;V0ABQ4;U9ZUZ0;U9Z6H7;U9YWX9;U9Y0G1;U9XG93;T9SAF0;T9GL44;T9D783;T8ZZV4;T8KDK3;T6KZH9;T6GR43;T5ZL91;T5TTN0;T5NUL2;S1NUU5;S1J5T5;S1IC87;S1HEM4;S1E7U2;S1CHG6;S0YRW1;S0X464;S0V289;R8WNF3;Q1R456;N4P6A8;N4NC29;N4NB90;N3N5D5;N3K6Y5;N3FA78;N2QEP9;N2…	Protein RdoA	UMNK88_4688;Q609_ECAC01973G0001;rdoA;L408_04601;Q609_ECAC02804G0004;V415_09715;Q458_00960;G966_04475;G723_00247;HMPREF1616_03531;HMPREF1611_02085;HMPREF1609_00543;HMPREF1608_01352;HMPREF1604_04170;HMPREF1598_04223;HMPREF1595_02199;HMPREF1599_00593;HMPREF1620_03784;HMPREF1592_02868;HMPREF1588_02188;HMPREF1591_01123;HMPREF1589_05349;G994_04106;G952_04328;G943_04357;G938_04286;G893_00092;G749_04440;…	27.0467	27.0278	27.0009	26.7839	26.5731	26.4567	22.6289	21.9766	22.3244	26.8841	27.1132	26.9608	9.01e-07	3.73e-09	27.0251	26.6046	22.31	26.9608	4.71517
W1HBP2	3	3	3	13.6	13.6	13.6	37.671	0	5.611	1032300000	8	W1HBP2;V1AJQ7;V0YXQ0;V0Y7U5;V0V3A5;V0U9N0;V0SQ13;V0AKX3;U9ZHU1;U9Z2W4;U9Y984;U9XJ19;U9XES2;I0VQ24;F8XBY0;E9TG72;E6BDI7;E1J711;E1IY81;E1I317;D8EJM6;D8E8H2;D8B6D6;D8AJ29;D8ADE9;D7ZSK5;D7ZCE0;D7YES8;D7XVD4;D7X731;A0A135PN16;A0A0E1L701;X7PQ37;W8ZPJ9;W1WYF9;W1F404;V8KTH4;V8FEA7;V6FLX2;V2UX14;V2RDL4;V0XMA2;V0T221;T9UCF3;T9GEQ6;T9EBH2;T9BCA6;T6MZ20;T6IC40;T6AD36;T5VDQ0;T5PH71;S1PIN1;S1J3F6;S1I3B5;S1HPM3…	Biotin synthase	bioB;bioA;BX14_24280;BX52_17585;O3K_17480;AC84_0880;ECMP0209801_0872	26.8896	26.9193	26.8342	21.6474	21.4613	22.2753	26.5763	26.5604	26.5505	26.6283	26.5803	26.53	1.02e-06	5.51e-09	26.8811	21.7947	26.5624	26.53	5.08639
A0A070KLF0	15	1	1	60.7	5.4	5.4	42.097	0	2.0523	9381300000	13	A0A070KLF0;X7P462;V8JVC3;V8FIG2;V6FXX1;V2T6N8;V2RSG4;V1BU22;V0Y9P7;V0XJC0;V0X1U9;V0VZ55;V0TFC6;V0SY58;V0RF19;V0A885;U9ZI36;U9YL26;U9Y981;U9XRQ7;T9TGQ2;T9GXG1;T9DI56;T9AZW2;T6LF03;T5ZST2;T5UJF2;T5NLJ3;S1IPR3;S1HVE0;S1GLG9;S1EZF1;S1CNV5;S0YGW2;S0XTA0;S0VJ24;Q8XBT7;N4NSR6;N4NG67;N3NM96;N3JYE3;N2QEQ1;N2JYP7;N2JQ25;N2GZW2;M9K1M3;M9HP57;M9HIJ2;M9GAB3;M9F8Q5;M9EHW4;M8YIV8;M8KEA0;M8JZ69;M2MNL8;L9HXC3;L4V…	Alcohol dehydrogenase YqhD	yqhD;L408_03762;V415_22695;Q458_12305;EC970259_3668;G966_03620;G723_01111;HMPREF1616_00206;HMPREF1611_05209;HMPREF1609_04001;HMPREF1608_05158;HMPREF1604_02378;HMPREF1598_03258;HMPREF1595_00860;HMPREF1590_03514;HMPREF1620_02359;HMPREF1599_03443;HMPREF1592_03227;HMPREF1591_02244;HMPREF1588_04842;G994_03246;G952_03147;G943_03469;G938_03377;G749_03506;G716_03291;G701_03342;G686_03267;A1WU_00136;A1WS_…	21.2701	22.2012	21.1323	28.5961	28.5465	28.4662	28.5702	28.4406	28.7913	22.0634	21.5876	22.2657	1.02e-06	6.03e-09	21.5345	28.5363	28.6007	22.2657	6.62846
A0A0T5XR01	9	1	1	24	4.1	4.1	53.447	0	2.1031	2577400000	16	A0A0T5XR01	(void)	(void)	22.2476	22.3665	22.3111	28.1766	27.6966	27.9394	27.5142	27.4814	27.5925	22.5636	21.645	21.7265	1.02e-06	5.29e-09	22.3084	27.9375	27.5294	21.7265	5.95917
X7PSS2	7	7	7	80.3	80.3	80.3	16.171	0	10.111	2810000000	11	X7PSS2;V2SQ16;V1A7E0;U9YDM5;T9C3S1;T5UCP0;S1JES7;S1J091;S1I400;S1CF76;S0UXY8;N4PB09;N4NMG2;N4NCG0;N3MV49;N3F6Y6;N2JW30;N2JE65;M9JIB8;M9GFF8;M9EPQ6;L3L909;L2X204;K3JGH2;I2XF21;I2WGI4;H4USF8;G0F4R2;F4SSH3;E9YK92;E8Y4P9;E1HIC0;D8BS61;D8B5Q4;D8AHX5;D7ZZL4;D7YA88;A0A142V4D7;A0A140SS58;A0A0N8KTB0;A0A0E1M8Z3;A0A0A0F6M7;A0A080EM63;A0A074ICP3;A0A070V566;A0A070SXF2;A0A070F999;A0A024L7F9;A0A069XRL4;P16681;W…	Protein PhnB	L408_00101;G966_04747;HMPREF1616_04160;HMPREF1588_02641;G943_04609;G701_04450;A1WS_00108;A1WU_01397;A1WK_00297;A1U1_04395;WE7_05193;phnB;A1SA_00215;WE9_05186;UMNF18_5075;ECHG_04075;ERHG_04068;EKO11_4212;BU64_08215;Q609_ECAC01818G0003;P12B_c4210;G749_04708;WG7_04949;WG5_05096;A1UM_04895;ERJG_02990;ERFG_03776;yjdN;UMNK88_4971;HMPREF1609_04713;HMPREF1598_04168;HMPREF1590_02156;HMPREF1591_00598;HMPRE…	27.7143	27.9562	27.8355	27.7567	27.9067	27.9143	28.2987	27.5772	27.8073	21.6705	21.9902	21.1559	1.23e-06	8.01e-09	27.8353	27.8592	27.8944	21.1559	6.28889
H4HYU4	2	2	2	10.6	10.6	10.6	21.406	0	3.563	3473300000	7	H4HYU4;H3KRC9;X7P7U9;W8TYG4;W1X044;W1F998;V8FH27;V6FY90;V6FIB7;V2SYF2;V2S2P3;V1ACY3;V0XXK9;V0XKB1;V0UWS9;V0UUD9;V0SXM0;V0SK45;U9ZWJ8;U9YUE9;U9YFC7;U9YC31;U9Y112;T9SP32;T9H179;T9CXC5;T6MDP1;T6HKY1;T5UP36;S1PYR7;S1IFB2;S1HSE6;S1GTA7;S1EGR3;S1DNA2;S0YM12;S0Y266;S0VFN1;Q1R9B1;N4P499;N4NZS8;N4NF56;N3NGD4;N3KAJ0;N3F366;N2QLH2;N2K8S7;N2JZL5;N2HDE9;M9JXT4;M9HP69;M9HLV1;M9GEV7;M9FCY2;M9EHR6;M8XYA9;M8PTN5;…	Disulfide-bond oxidoreductase YfcG	ECDEC1A_2606;ECDEC2B_2881;L408_02928;Q609_ECAC01671G0006;Q458_14510;EC970259_2699;EC990741_2474;G966_02716;G723_03686;HMPREF1616_03737;HMPREF1608_02458;HMPREF1609_04456;HMPREF1598_00438;HMPREF1604_04393;HMPREF1590_01346;HMPREF1595_02805;HMPREF1620_03564;HMPREF1592_02489;HMPREF1589_02037;HMPREF1588_03666;HMPREF1591_01921;G994_02437;G952_02410;G943_02636;G749_02658;G736_02739;G701_02505;A13A_02456;…	21.9436	21.8032	22.7964	21.8032	21.7715	21.432	21.9313	22.7392	22.7011	29.8174	29.8179	29.8178	1.36e-06	9.7e-09	22.1811	21.6689	22.4572	29.8178	0.512168
X7PS72	2	2	2	11.1	11.1	11.1	26.361	0	3.5655	782850000	8	X7PS72;W8ZME8;V8K9P6;V8FNL7;V6F9Z9;V2TZA5;V2QIF0;V1ANQ6;V0YBD0;V0Y9Q0;V0XV18;V0VQ83;V0UHY0;V0SC05;V0S7Z4;V0AE12;U9ZY30;U9Z2S5;U9YW60;U9Y015;U9XPV5;T9UM88;T9HZ37;T9DNH4;T9BE54;T8KC69;T6MC78;T6I2E2;T6B211;T5VRL4;T5PTR8;S1PB22;S1IN45;S1I9B9;S1HWA2;S1EBN4;S1CLQ3;S0ZVL3;S0YJQ3;S0W0G1;R8XFB1;Q8X8W1;Q1RFZ3;N4PDU9;N4PAS5;N4NID2;N3NNL7;N3KE38;N3F9X9;N2QYM6;N2KKS1;N2JT76;N2HEG6;M9KXW6;M9ID85;M9I4E3;M9G2Q0;…	Probable tRNA (adenine(37)-N6)-methyltransferase	L408_00716;V415_13510;Q458_02650;EC990741_0208;G966_00009;G723_04185;HMPREF1616_02405;HMPREF1611_04524;HMPREF1609_01309;HMPREF1608_04774;HMPREF1604_00631;HMPREF1598_02040;HMPREF1595_04326;HMPREF1590_01585;HMPREF1599_01528;HMPREF1620_04632;HMPREF1592_01516;HMPREF1588_01461;HMPREF1589_04850;HMPREF1591_02788;G994_00196;G952_00190;G943_00627;G938_00193;G893_00783;G749_00010;G736_00199;G716_00194;G701…	26.3533	26.4193	26.525	26.3009	26.112	26.2339	22.7688	22.1322	22.6495	26.35	26.2443	26.421	1.37e-06	1.23e-08	26.4325	26.2156	22.5169	26.421	3.91567
W1X4Q1	3	3	3	32.4	32.4	32.4	16.173	0	4.1023	1245600000	11	W1X4Q1;D7XR08;W8ZD38;W1F4C3;V8FMX2;V6G084;V6FAB1;V2Q761;V1BA28;V0Y2M4;V0XVY1;V0TYH8;V0SZB3;V0S5H0;U9ZZH3;U9ZLT8;U9YMG1;U9Y3C1;U9XQ66;T9TKH4;T9GP95;T9DL83;T6MNG6;T5PU22;S1PAP5;S1IMR6;S1I8S3;S1HL71;S1E0J7;S1CCT3;S0ZRP0;S0Y457;N4PM85;N4NXN3;N4NIW0;N3P473;N3KWC5;N3FAM9;N2QYT9;N2KLV7;N2K2F4;N2HNF1;M9KCT9;M9JCC3;M9HGQ2;M9HFR4;M9G177;M9FTJ9;M8YH73;M8Q9N9;M8L080;M8KJY7;L9IR03;L5GMP2;L4W501;L4JI17;L3L405;…	3-isopropylmalate dehydratase;3-isopropylmalate dehydratase small subunit	Q609_ECAC01487G0001;leuD	26.7261	26.9853	26.7818	22.3195	21.8065	22.2935	26.8306	26.279	26.6769	26.5933	26.4372	26.3707	1.37e-06	1.3e-08	26.8311	22.1398	26.5955	26.3707	4.69124
W1XHP6	6	6	6	15.9	15.9	15.9	63.407	0	8.807	1758800000	8	W1XHP6;A0A166ZZ85;J7RU76;C3T557;X7PNW1;W8ZJ71;V8KT91;V8FMA9;V6FQD1;V2TEG3;V2S7L5;V0ZWL1;V0ZDN3;V0Y530;V0VHF4;V0TQW6;U9ZGQ3;U9Z1W1;U9YR64;U9YMR7;U9YDL3;U9Y270;T9FZB2;T9DWR1;T9AAH4;T8K107;T6MIH8;T6HME2;T5Z4N7;T5TN43;S1PWC7;S1IUE3;S1I8W9;S1GVN5;S1EWA9;S1D649;S0ZA57;S0Y8V1;S0VZA0;R8XTF1;N4PJG2;N4NPU4;N4NGK8;N3NAR6;N3KK39;N3F4P4;N2QPA2;N2K2I0;N2JM67;N2HG53;M9L5T2;M9HYY6;M9HDF9;M9G435;M9FT53;M9EHU2;M8Y…	UvrABC system protein C	Q609_ECAC00125G0001;uvrC	27.2143	27.2706	27.4165	21.5289	21.1978	22.0206	27.3148	27.476	27.3215	27.2177	27.3226	26.6786	1.37e-06	1.28e-08	27.3005	21.5824	27.3708	26.6786	5.71804
X7PT09	3	3	3	35.7	35.7	35.7	14.706	0	3.4997	2004600000	16	X7PT09;W8T2R7;W1WVF4;W1EUQ3;V8K9E4;V8FNK7;V6FRN2;V6FAI8;V2U0I3;V2QJL1;V1ANB8;V0Z4E4;V0YFW4;V0WA79;V0UI64;V0SAE5;V0A2Y3;U9ZIG3;U9Z5Z9;U9YR31;U9XSF6;U9XL05;T9UHB7;T9HUP1;T9DLL9;T9AMS9;T6IHR3;T6BC31;T5VHM9;S1NN61;S1JBE3;S1ILK0;S1H8N6;S1EKM9;S1CVD1;S0WIQ3;N4PEQ7;N4P5P0;N4NHD4;N3NPM8;N3KE29;N3FJ91;N2R0D8;N2KSX1;N2JZC8;N2HNQ6;M9KXV9;M9ID76;M9I4D1;M9HG24;M9GLQ3;M9FVA8;M8PXS2;M8LME5;M8L491;M2PX22;L9IVU5;…	Uncharacterized protein YaeR	L408_00707;yaeR;Q609_ECAC01661G0002;V415_13555;Q458_02600;EC970259_0256;EC990741_0199;G966_00018;G723_04194;HMPREF1616_02396;HMPREF1611_04515;HMPREF1609_00625;HMPREF1604_00640;HMPREF1598_02030;HMPREF1590_01574;HMPREF1599_01519;HMPREF1620_04641;HMPREF1592_01527;HMPREF1588_01452;HMPREF1591_02777;HMPREF1589_04859;G994_00187;G952_00181;G943_00637;G938_00184;G736_00190;G716_00185;G701_00018;A13A_05265…	21.8733	22.099	22.191	27.4521	27.6043	27.7269	27.3806	27.3475	27.7449	27.1626	26.6245	26.3533	1.37e-06	1.21e-08	22.0544	27.5944	27.491	26.3533	0.880955
W1F7A8	3	3	3	16.9	16.9	16.9	20.536	0	2.8879	1159700000	8	W1F7A8;V8FN11;V6G1X0;V1APA5;V0XVV8;V0UIG3;V0SAL4;U9ZY14;U9Z1X4;U9Y480;S1IMU8;S1I8V2;S1E0M7;Q545Z3;N3KDC7;N2R420;N2HI82;M9IJH7;M9I9Q5;M9G2H7;M8R6Z7;M8LVM9;M8L587;L3L428;K4X084;K4W7R2;J7RC56;I4T5N7;I2X8G6;I2WRP7;I2W4S9;I2UR45;I2SLE2;I2RTH0;I0VZ26;H9UN97;H4UDY2;G0FA54;F8X5S6;F4VNJ3;F4SFB1;F4NL69;E9YHW5;E9TIF0;E8YDI2;E6BLB4;E3PCG0;E1J654;E1IT10;E1I7R4;E1HPJ1;E0IYS1;D8EJF5;D8E5H6;D8C3C9;D8B1T5;D8AR55;…	1,6-anhydro-N-acetylmuramyl-L-alanine amidase AmpD	Q458_02215;ampD;HMPREF1616_02315;HMPREF1609_02368;HMPREF1598_01946;HMPREF1590_01492;HMPREF1620_04723;HMPREF1592_03098;HMPREF1591_02695;A1WS_00469;A1WU_01780;A1UI_04867;A1SA_00686;ECO9455_02285;ECO9634_29718;EC54115_02972;ECW26_00950;UMNF18_108;HMPREF9349_00194;ECPG_01808;ECHG_03870;ERHG_03239;HMPREF9542_03590;EKO11_3806;HMPREF9350_03175;ETEC_0106;HMPREF9347_02392;HMPREF9348_03320;HMPREF9535_04460…	26.5747	26.711	26.7099	26.8129	26.9792	26.5502	22.2221	21.4154	21.9165	26.5418	26.8755	26.7031	1.63e-06	1.73e-08	26.6652	26.7808	21.8513	26.7031	4.92945
D7Y0B9	2	2	2	11	11	11	31.527	0	3.5612	1034400000	8	D7Y0B9;V2QT01;U9ZRK5;T9GYK8;S1IJL7;S1I654;S1H522;S1FHM4;S1DP58;N4P5C7;N4N580;N4N504;N3NMD5;N3FBI7;N2K278;N2JRR9;M9KLU4;M9GEF5;L2V8M2;H9UNV6;B1VCK1;A0A128AT24;A0A0A0FBD8;A0A080FDR5;A0A064SIT7;Q47690;W1G883;S1I7J7;S1HZ32;S1EXI4;I4S782;A0A0A0FIU2;A0A073VLE0;A0A070UC73	Homocysteine S-methyltransferase	mmuM;G723_04008;HMPREF1620_04032;G952_00358;A1WS_00770;A1WU_02047;A1WK_01069;A1UI_00392;A1U1_00186;WCM_02238;MmuM;AE24_05094;A1WU_01948;A1WK_00348;A1UI_03206	26.6871	26.4335	26.7182	22.0135	22.5354	22.0369	22.5275	22.0369	21.8543	26.4781	26.3618	26.7275	1.63e-06	1.7e-08	26.6129	22.1953	22.1395	26.7275	4.4734
X7PV34	2	2	2	12.7	12.7	12.7	34.573	0	3.7326	740440000	6	X7PV34;W9AP08;W1F6E0;V8K9L6;V8F9A0;V6G0Y5;V6FFK3;V2SS67;V2RQD4;V1B6L2;V0ZL86;V0YTC9;V0XBP9;V0V8X6;V0U3N5;V0SF28;V0SAZ8;U9ZW20;U9Z9E2;U9Z0T1;U9YAV7;U9XZH9;U9XTQ4;T9S629;T9GAD9;T9C083;T9AQ08;T8JYC7;T6L7Z9;T6GET2;T5ZCQ7;T5UBI8;T5NIT6;S1NLW3;S1J397;S1IBQ8;S1H9Q8;S1EQV8;S1D0A4;S0YNB4;S0XK18;S0UWM3;R8WU44;Q8XCD9;Q1R315;N3JR42;N2Q611;N2GLC2;M9IIR3;M9HG69;M9GM68;M9DF15;M8XHD3;M8P574;M8K514;M8JQE0;M2PXC0;…	HTH-type transcriptional regulator TreR	L408_00322;treR;G966_04927;G723_04513;HMPREF1616_00369;HMPREF1611_02703;HMPREF1608_01559;HMPREF1609_05279;HMPREF1604_02546;HMPREF1598_03497;HMPREF1590_02915;HMPREF1595_04402;HMPREF1620_03272;HMPREF1599_05870;HMPREF1588_00255;HMPREF1592_04919;HMPREF1591_01291;HMPREF1589_04726;G994_04498;G952_04838;G943_04851;G938_04683;G893_03636;G749_04907;G736_04871;G716_04618;G701_04625;G686_04504;A13A_04890;A1…	26.2416	26.3701	26.5109	22.7234	22.2335	22.4561	23.0787	22.6786	22.4324	26.4369	26.3525	26.1361	1.75e-06	2.28e-08	26.3742	22.471	22.7299	26.1361	3.90319
A0A0T5XG98	16	2	2	17.5	2.2	2.2	149.09	0	2.9553	622800000	3	A0A0T5XG98	(void)	(void)	21.8527	21.6845	21.2085	21.6845	21.1423	21.754	21.174	21.2117	21.0752	26.1904	26.5549	26.3111	1.75e-06	1.98e-08	21.5819	21.5269	21.1536	26.3111	0.428276
A0A0E1L8Z9	4	4	4	16.4	16.4	16.4	35.302	0	6.5446	880870000	17	A0A0E1L8Z9;X7PM13;W8ZK59;W1WVV9;W1ESL2;V8KQV0;V8F134;V6G2U8;V6FJC9;V2T181;V2QWJ5;V0ZU80;V0ZHE8;V0YXZ2;V0Y5I5;V0VLT5;V0U0L2;V0T0L9;V0S5P8;V0AMZ6;U9Z4S3;U9Z2I4;U9YYU5;U9YIS5;U9XX91;T9SQK3;T9H7Z9;T9D4E0;T9A2J8;T8JAT4;T6HMG6;T5YUB4;T5TZ57;T5PAG1;S1P8V4;S1I676;S1HUQ3;S1GV60;S1EK68;S1D6N2;S0VHI3;R8XTS2;Q1RAK2;N4P5M3;N4NXM8;N4NKS7;N3FJY1;N2QSH3;N2K1F9;N2JL96;N2HAG3;M9KHF2;M9IL75;M9HZ16;M9GDS6;M9EXU4;M9E…	Flagellar motor switch protein FliG	fliG;L408_02499;Q609_ECAC01646G0002;G966_02232;G723_03223;HMPREF1616_05049;HMPREF1611_00037;HMPREF1608_00889;HMPREF1609_01983;HMPREF1604_01361;HMPREF1598_01293;HMPREF1590_00111;HMPREF1595_04600;HMPREF1620_00763;HMPREF1589_00349;HMPREF1592_03061;HMPREF1599_05083;HMPREF1588_02981;HMPREF1591_01530;G994_02027;G952_02030;G943_02228;G938_02191;G893_02448;G736_02187;G716_05076;G701_05380;G686_01997;A13A…	26.3055	26.4347	26.3395	21.1599	21.3093	21.9003	26.0483	25.8228	26.1946	26.4969	26.0192	26.3154	1.75e-06	2.17e-08	26.3599	21.4565	26.0219	26.3154	4.9034
M8LEN8	25	1	1	80.2	4.2	4.2	43.04	0	2.0308	6308200000	8	M8LEN8	Glutamate decarboxylase	(void)	22.1483	22.0833	22.4598	22.0833	22.8665	21.3623	29.5285	29.0932	28.8932	28.9697	29.0752	29.0265	1.75e-06	2.28e-08	22.2304	22.104	29.1716	29.0265	0.147829
W8TQQ2	3	3	3	18.5	18.5	18.5	26.829	0	5.1833	997060000	11	W8TQQ2;V2REB8;T9GRN7;T9EFB2;T8JAC5;S1F397;N4PMS9;N4P531;N4NQU6;N3NU45;N3F6T5;N2KD44;N2JN91;M9K3Q5;M9H9H1;M9FSG5;M9FIC6;L4VX99;L3KWE7;L3BPK1;L2V6G5;I2XEP2;H4UGA2;G0F4X7;E9YL17;E3PI90;D8C0V5;A0A166U347;A0A154CW42;A0A142UWQ4;A0A125X6A5;A0A0P8CHP4;A0A0K4LPJ1;A0A0E1LVA4;A0A0E0TVZ0;A0A0B1GBE9;A0A0A6SE07;A0A085P478;A0A080FAQ7;A0A074IMP8;A0A070VCC1;A0A070SS67;A0A069XWZ2;A0A025CDT3;A0A024KR15;A0A023YUE6;A…	ABC transporter arginine-binding protein 1	artJ;G723_02025;G952_00909;G943_00961;G893_01386;A1UI_00929;WIC_00965;A1SA_01502;A13W_04620;WCM_02870;ECDEC6A_1021;UMNF18_938;ERHG_04344;ETEC_0927;UMNK88_956;PU33_05665;JD73_09485;BX51_18705;HMPREF1616_02860;HMPREF1620_02211;ECHG_00639;Q609_ECAC00090G0001;G994_00970;L408_01367;V415_00905;Q458_19275;G966_00941;G938_00941;G749_00912;G736_00855;G716_02063;G701_00953;G686_00867;A13A_00802;A1WS_01354;…	27.0169	27.0351	27.0059	26.8702	26.7532	26.8159	26.8897	26.9889	26.7479	22.0397	22.1015	21.1429	1.93e-06	2.63e-08	27.0193	26.8131	26.8755	21.1429	5.25793
N2GVK9	4	4	4	22.1	22.1	22.1	25.725	0	5.3606	1010000000	6	N2GVK9;M9IIM2;A0A029L6E2;X7PTZ8;W9ANV0;W1X0G2;W1EY67;V8KH62;V8F4C1;V6G0V7;V6FGL6;V2S9D4;V2QHA5;V1BJF6;V0YST6;V0Y3Y5;V0X4T4;V0UIQ9;V0TPC3;V0S723;V0S4Y9;V0AAX9;V0A3B0;U9YTE9;U9YHG5;U9YBT6;U9YB31;T9S4G5;T9FGT5;T9C268;T9APW5;T8J9P9;T6L5E9;T6H4X9;T5ZNK6;T5U2P1;T5NHW9;S1NLU7;S1JEF0;S1J044;S1HX63;S1EF29;S1CRM8;S0YNG8;S0XIL8;R8WQ47;N4P8B7;N4NLN9;N4NAA0;N3MVB3;N3K9Y3;N2Q6P1;N2K454;N2J0M5;M9JXH5;M9HH46;M9H…	HTH-type transcriptional regulator UlaR	ulaR;yjfQ;UlaR;BX52_14780;BX14_12510;Ec53638_1560;O3K_22685;UMNK88_5136	21.7162	22.5867	21.7448	26.3599	26.5795	26.4891	21.7448	21.6843	21.9112	26.1662	26.4286	26.6707	2.2e-06	3.13e-08	22.0159	26.4761	21.7801	26.6707	4.69602
W8ZZG5	3	3	1	19.6	19.6	7.7	26.67	0	5.0655	1201400000	7	W8ZZG5;W8T332;V8KBL9;V8FH38;V6FPE8;V2RMF3;V1AR35;V0YIG5;V0XPK6;V0VRW2;V0THG9;V0SM42;V0RW37;V0ARJ1;U9YX54;U9YEJ5;U9Y090;T9SAT0;T9FR02;T9D8F2;T8ZP87;T6L136;T5ZAP3;S1NV83;S1J5N6;S1HPU5;S1GEN8;S1EJA0;S1D191;S0YK69;S0XMU1;Q8X8P7;Q1R4C4;N4PAU4;N4NDK8;N4NAE6;N3NE36;N3JST7;N3FAL2;N2QBD4;N2K0Z6;N2JH64;N2GNR7;M9KXN4;M9HJF3;M9H095;M9G5K3;M9ER87;M9DGG1;M8YCS2;M8PIM5;M8KI27;M8JU81;M2MHL7;L9HUR3;L5GXP4;L4IU06;…	Uncharacterized protein YigA	yigA;V415_10390;Q458_15275;EC970259_4521;G723_00291;HMPREF1616_01859;HMPREF1609_00336;HMPREF1608_02619;HMPREF1604_03283;HMPREF1598_03335;HMPREF1595_01794;HMPREF1590_02810;HMPREF1620_01827;HMPREF1592_02205;HMPREF1589_01546;HMPREF1591_01166;G994_04063;G952_04282;G943_04311;G938_04241;G749_04379;G716_04149;A13A_04166;A1WU_01059;A1WS_04539;A1WK_04933;A1UI_04127;A1U1_04057;WG7_04622;WG5_04769;ECP03018…	22.6294	22.4722	22.1814	22.4722	23.0897	22.5328	27.151	26.7571	26.5919	26.7079	27.2296	27.0989	2.6e-06	3.85e-08	22.4277	22.6982	26.8333	27.0989	-0.178798
W1EXD8	3	3	3	19.6	19.6	19.6	25.18	0	3.4558	575910000	6	W1EXD8;L3PYE5;I0VWB7;A0A0E2L065;A0A080IZW1;A0A029LC21;X7P2P6;V8FCN7;V6FU65;V6FF07;V2UCK9;V2RHK1;T9TBC0;T9GS82;T9CI27;T9AW41;T8KC82;T6GKS5;T5ZEY9;T5TXL3;S1J958;S1I4W6;S1GUA0;S1EKV8;S1CUW4;S0V723;N4PDS6;N4NEE1;N4N855;N3N7T9;N3K893;N3EVM9;N2QE99;N2K900;N2JTB8;N2GGY5;M9KU53;M9HM53;M9G7H7;M9FZD6;M9FMV8;M9D5G5;M8YM34;M8P997;M8KFS8;M8KA65;M2P6X6;L9IPK2;L4V2V9;L4IZ53;L3QAQ3;L3K9Q9;L3C1Y2;L2X8K9;L2VGS1;K4…	Uncharacterized protein YhjG	A1UM_04233;ECW26_10640;AC00_4027;L408_04247;Q458_23960;EC970259_4189;EC990741_3953;G966_04125;G723_00577;G994_03763;G952_03658;G943_03974;G938_03888;G893_00181;G736_04037;G716_03790;G701_03851;A1WU_00695;A1WS_04242;A1WK_04636;A1UI_03830;A1U1_03733;WE7_04452;ECP03018677_3985;ECP03018675_3996;ECP03018673_4017;ECP030186713_4091;ECMP0209801_4264;ECP030186711_3991;EC2875150_3963;ECP03018672_4007;ECP03…	21.235	21.3164	21.3774	25.2888	25.6375	25.4555	25.9668	25.1546	25.6764	25.5251	25.8781	25.7776	2.65e-06	4.07e-08	21.3096	25.4606	25.5993	25.7776	-0.127678
V0ZW43	3	3	3	41.7	41.7	41.7	13.386	0	4.0841	1923800000	9	V0ZW43;U9YAQ1;T9D835;M9GCY0;L3KMU2;I2XCG7;H4UK05;G0F5D1;E3PNH6;E1HI31;D8BTQ9;D8B8Y8;D8AV58;A0A167DJX2;A0A142UY01;A0A125X302;A0A0P7ZTK5;A0A0E1LYC4;A0A0E0TZR9;A0A070SSS0;A0A069XL44;A0A037YCE5;A0A029MLN5;A0A029KT53;F4SKL7;P76243;X7PMM8;W8T9E2;W1WXD7;V8KEX1;V8FCS6;V6FT06;V6FJK7;V2TE79;V2QKM5;V0Z7V4;V0Y7P1;V0XHU5;V0VLM4;V0UNL0;V0SAT1;V0RY66;U9ZI38;U9ZFZ1;U9Z272;U9YD79;T9G1T9;T9B4P6;T6M0W7;T6HDU1;T6ARK…	Uncharacterized protein YeaO	HMPREF1616_04887;HMPREF1591_01686;G943_02018;ECMP0215612_2371;A1SA_02626;EC23916_2600;ECDEC6A_2131;UMNF18_2243;ETEC_1824;HMPREF9543_00696;HMPREF9551_01011;HMPREF9547_04389;HMPREF9541_04711;UMNK88_2257;AC45_1490;AD17_2022;yeaO;AB99_2025;AC56_2050;ECHG_01663;L408_02354;Q609_ECAC01587G0014;V415_09270;Q458_25615;EC970259_2091;EC990741_1927;G966_02083;G723_02999;HMPREF1611_00392;HMPREF1608_01059;HMPRE…	22.9079	22.0844	22.4351	22.1643	22.1417	22.2528	27.3601	26.8174	27.1236	27.2208	27.525	26.6962	3.32e-06	5.31e-08	22.4758	22.1863	27.1004	26.6962	0.289527
O68210	4	4	4	17.2	17.2	17.2	38.729	0	4.941	950720000	5	O68210;A0A142V308;A0A0L7AJ80;A0A0E1M7J2;V1AX12;U9Z1A4;L3KBE7;F4TM77;F4SR31;E1HIT7;D8AXV2;D8ALE5;A0A168S8Y4;A0A024LCK4;P25742;I2X6U0;I2RFS8;H4UR18;G0F4G7;E9YW40;D8C2U5;A0A125WX19;A0A070T5X0;A0A069XGM4;T8J1K3;R8WRQ6;A0A0K4K0W8;A0A017I4A5	Lipopolysaccharide core heptosyltransferase RfaQ	waaQ;HMPREF1616_01187;HMPREF1589_00980;A1SA_04661;ECJG_03330;ECHG_03521;HMPREF9543_00954;HMPREF9547_00412;HMPREF9541_01588;rfaQ;EC23916_1518;EC12741_3088;ERJG_02752;HMPREF9551_04282;AC45_0829;AD17_3781;G893_04098;WEW_03822;AC26_3942	22.52	22.0135	22.5275	26.2076	26.2751	26.4577	26.1786	26.2388	26.1405	22.021	22.8463	22.538	3.6e-06	5.96e-08	22.3537	26.3134	26.1859	22.538	3.845
H4IYF9	2	2	2	7.8	7.8	7.8	11.366	0.0016899	1.5957	8310000000	14	H4IYF9;W1ETA9;V6FCE9;N4ND40;N3MY33;N2QBK4;N2JVB3;N2GT35;M9F6R2;M8KFR3;K3KIC9;I0VW74;H4LII9;H4IHH9;H3KV36;D8C2G4;B1LJ53;A0A177BI07;A0A080IM24;A0A074ICN4;A0A070SQP4;A0A029N527;A0A029LC46;A0A029HH01;X7P2N1;W9ALM4;W1WW29;V8K809;V8FC32;V6FTZ0;V2UCJ7;V2T3B7;V1AS55;V0YH99;V0XT22;V0XBM6;V0VU86;V0TZH4;V0SHS1;V0R7I5;V0AS74;V0A2E6;U9Z6X1;U9YZ10;U9Y2H4;U9XPP9;T9TBA9;T9GS70;T9DFF1;T9AW29;T6LT36;T6GKR0;T5ZEX4;…	Protein HdeD	ECDEC1C_4223;hdeD;ECW26_10780;EcSMS35_3813;L408_04232;Q609_ECAC01781G0004;V415_13240;Q458_26625;G966_04110;G723_00592;HMPREF1616_01755;HMPREF1611_04657;HMPREF1609_03551;HMPREF1608_04220;HMPREF1604_00114;HMPREF1598_01790;HMPREF1595_03301;HMPREF1590_04676;HMPREF1620_01749;HMPREF1599_01120;HMPREF1592_01766;HMPREF1588_00934;HMPREF1589_03212;HMPREF1591_04075;G994_03748;G952_03643;G943_03960;G938_03873…	29.3372	29.3878	29.4622	28.8362	29.1108	30.028	21.0279	21.5291	21.8561	22.7844	21.6377	21.337	3.91e-06	6.71e-08	29.3957	29.325	21.471	21.337	7.9247
W1EY44	3	3	3	14.6	14.6	14.6	36.08	0	4.3645	746240000	13	W1EY44;J7QE24;X7PMY7;W9AF56;W1XGD8;V8JPA5;V8FCL1;V6G4C2;V6FL62;V2T550;V2RAQ0;V1A4D9;V0ZCI2;V0YH23;V0Y6R7;V0VSW9;V0TEI2;V0T3C9;V0AFZ9;U9ZTV0;U9ZDL2;U9YNI7;U9YBV5;U9Y9F5;T9S4X6;T9GGX5;T9E9Y1;T9AFB2;T6MGT8;T6I3T9;T6AKL5;T5US28;T5NZA2;S1Q490;S1INT6;S1IBY8;S1HLY8;S1F7Z7;S1DW10;S0YZP4;S0Y636;S0VQW1;N4P9B0;N4NRH5;N4NBD6;N3NC05;N3K5Q8;N3F625;N2QT22;N2KHH7;N2JS97;N2HE77;M9L961;M9IUP8;M9I0N7;M9HB27;M9GE09;…	Zinc transport protein ZntB	b1342;zntB;ydaN;Ec53638_4713;UMNK88_1778	26.02	25.77	25.6066	25.7877	25.986	25.664	21.9163	21.9514	21.8326	26.2622	26.0109	26.8365	3.94e-06	7e-08	25.7989	25.8126	21.9001	26.8365	3.91248
U9YIM4	2	2	2	11.6	11.6	11.6	35.397	0	3.701	610310000	5	U9YIM4;L3K8Y6;I2X5Y9;H4UR04;G0F2V7;F4TM66;F4SR20;E1HIS6;D8C2T4;A0A166W4Z5;A0A142V301;A0A128APR4;A0A125WWU8;A0A0H0M9B0;A0A0B1FNA9;A0A070STL1;X7P039;W8ZY57;V8KFJ2;V2SPF2;V0Y551;U9ZQS6;U9ZBS6;T9S1W1;T5ZBY5;T5U6D1;T5NRS6;S1EJK4;S0VM18;M8XMI8;L4V0U0;L3QAG1;L3NTM9;L3BYQ9;L2X8X2;I7AXS6;I2RCR0;H4JEQ9;E9YW29;D7Z9M7;D6IFK5;B7ULH6;A0A177BK16;A0A167BUS8;A0A125XCG6;A0A0L7AHA4;A0A0K4IMU6;A0A0J1Z3J7;A0A0E1M4Y7;…	Lipopolysaccharide heptosyltransferase 1	HMPREF1589_01232;A1SA_04650;rfaC;ECJG_03319;ECHG_03510;PU33_19710;L408_04350;V415_07875;G966_04230;HMPREF1611_05308;HMPREF1620_04110;HMPREF1588_00532;G994_03861;G716_03895;G701_03957;G686_03875;A1UI_03933;WE7_04558;WIC_04102;A1UO_03875;A1U5_04309;A13W_02847;WE9_04553;waaC;ERJG_02741;ECDG_04235;UC41_20805;ECONIH1_21140;JD73_04235;AE24_03792;G723_00474;HMPREF1609_03650;HMPREF1598_03917;HMPREF1595_0…	25.9049	25.9693	25.9399	26.101	25.7379	25.864	22.8309	22.9407	23.0505	22.0767	22.6185	22.8524	3.99e-06	7.33e-08	25.938	25.901	22.9407	22.8524	3.42217
A0A017IC98	25	1	1	49.5	5.2	5.2	73.234	0	2.3953	10300000000	14	A0A017IC98	Transketolase	AC26_2388	22.9585	22.8642	21.9239	29.3361	29.3368	29.3339	28.9905	29.2963	28.8172	22.0039	22.7622	21.233	4.13e-06	7.83e-08	22.5822	29.3356	29.0347	21.233	7.33591
I2XHB6	3	3	3	32	32	32	20.018	0	5.7944	2582200000	10	I2XHB6;H4UHW6;G0FD57;D8C279;A0A0E0TYE8;A0A069XFD8;A0A024L4F7;V1A2K9;S1J1R1;M9GHZ0;L3KSZ3;H9UTA8;D8B1L6;D8AWM9;A0A142UWR5;A0A125X532;A0A0E1T2F4;A0A0E1LYE9;A0A074ILP6;A0A070V0M1;A0A037Y488;P23331;W1F1L7;V6FMC0;N4P9P8;N3KEZ2;N3F6J1;N2H5H6;M9K1G4;M9INX3;M9EM16;K3LN45;I2WNF7;I2WC12;I2UDX3;I2T153;I2RV56;I0VNG5;H4LAX5;H4KFG2;H4K1T4;H4J6W1;H4IQH1;H4IA43;H3KMG6;E9YZL6;E9XM73;A0A0F6F5C0;A0A0E0V3U0;A0A080G2…	Thymidine kinase	tdk;ECDEC6A_1512;UMNF18_1605;UMNK88_1556;AD17_4085;ECP03018677_1424;ECMP0209801_1570;ECP030186711_1447;ECP02999171_1599;EC2719100_1606;ECMP0209802_1887;EC174750_1245;ECW26_38070;ECDEC2E_1443;ECDEC2C_1371;ECDEC2A_1654;ECDEC1D_1879;ECDEC1C_1382;ECDEC1B_1494;ECDEC2B_1558;ERJG_03979;ERFG_02193;L960_0494;AD16_1176;AB26_1435;BX14_22010;BX52_25870;O3K_14460	27.6959	27.6169	27.73	27.8074	27.6418	28.1654	22.9186	21.8195	22.0282	27.4423	27.9561	27.749	4.54e-06	9.31e-08	27.6809	27.8715	22.2554	27.749	5.61611
V8FMC9	2	2	2	6.4	6.4	6.4	89.22	0	3.598	409630000	4	V8FMC9;S1E0B2;N3KNI2;M9JCM6;M9G2K9;L3L4E5;K4WFJ0;K4VAQ1;I2UR12;I2SKR5;H4UE23;E3PCJ8;D8C3H0;C8UH16;C8THH5;B3HBJ4;A0A125X8E6;A0A0K3HGF3;A0A0K3H0J1;A0A0K3EH13;A0A0H3X1H7;A0A0F3W9U3;A0A0F3UB83;A0A0E2TKL1;A0A0E1SXP4;A0A0E1LTC9;A0A0C2EJ86;A0A0A8UBA6;A0A0A2R218;A0A0A0F6E1;A0A085P672;A0A080JBT6;A0A074J913;A0A073W4X8;A0A070UEN5;A0A070SSB5;A0A070DN30;A0A069XNS2;A0A069XEK2;A0A037YIU3;A0A029LZ63;A0A028E826;A…	ATP-dependent RNA helicase HrpB	Q458_02410;A1UI_04926;hrpB;A1SA_00724;ECO9455_01610;ECO9634_29523;ETEC_0144;HrpB;BX52_18340;PU21_07790;JD73_13235;AC44_0284;BU55_10975;BX23_05755;BX06_22215;BY96_04960;BW70_25135;BX51_08115;ECW26_00570;AD31_5970;AC44_5343;ERHG_03280;L408_00670;G966_00056;G994_00149;G701_00056;A1WU_01818;WE7_00323;WE9_00353;PU33_11820;G952_00142;G943_00676;A1WS_00526;A1WK_00800;A1U1_04826;A364_01393;WIC_00191;A13W…	22.1848	22.3779	22.5711	25.8569	25.796	25.6501	22.3645	22.5307	21.8508	25.5833	26.1784	25.9624	4.54e-06	9.4e-08	22.3779	25.7677	22.2487	25.9624	3.51903
X7PKU2	4	4	4	30.3	30.3	30.3	26.579	0	7.1402	3445500000	7	X7PKU2;W8ZS75;W1X1E6;V8FBW9;V6FTK1;V2TMK2;V2R6P2;V1AQ62;V0ZTR5;V0Y8S4;V0X5A1;V0VLI3;V0TIL4;V0T0G2;V0RB21;V0AJE0;U9ZHB8;U9YW36;U9YTL4;U9YMM7;U9Y7W5;T9TUN3;T9GEV4;T9E8Y8;T9A3M5;T6MCJ1;T6I359;T6AK90;T5V0G2;T5P838;S1PAX7;S1IKK2;S1I7U3;S1H955;S1EXT5;S1DLE1;S0ZH98;S0XTD6;S0VL01;Q1RBM3;N4P668;N4P4E2;N4N9Z8;N3NJX6;N3JVJ3;N3F5G5;N2QQF6;N2KAW6;N2JMR0;N2HF52;M9KNA8;M9IQI2;M9H8D2;M9H5A6;M9FFV4;M9FB56;M8YVA9;…	Uncharacterized HTH-type transcriptional regulator YdfH;HTH-type transcriptional repressor RspR	L408_02074;Q609_ECAC01621G0013;Q458_22730;EC970259_1806;G966_01645;G723_02739;HMPREF1616_02105;HMPREF1611_01480;HMPREF1609_01372;HMPREF1608_04412;HMPREF1604_01305;HMPREF1598_03418;HMPREF1595_00366;HMPREF1590_04536;HMPREF1620_02723;HMPREF1592_00263;HMPREF1599_05735;HMPREF1588_01025;HMPREF1589_00804;HMPREF1591_02350;G994_01504;G952_01545;G943_01792;G938_01725;G749_01275;G736_01789;G716_01389;G701_0…	28.5972	27.972	28.444	22.9691	21.6751	22.2476	27.9413	27.9887	28.1403	28.1243	28.2706	28.3686	4.54e-06	9e-08	28.3377	22.2972	28.0235	28.3686	6.04049
A0A029N4K8	2	2	2	3.8	3.8	3.8	46.261	0	2.0376	2278400000	6	A0A029N4K8;I0VSS1;X7P6Q6;W8ZLH3;W1EZB6;V8K2Z7;V8FIE7;V6FXT8;V6FIA8;V2TCB9;V2QGD7;V1A665;V0ZV18;V0XXU2;V0XGW8;V0VI01;V0U532;V0T4M8;V0SBV3;V0A4T6;U9ZT89;U9YZJ9;U9YAE3;U9Y717;U9XY67;T9SAH0;T9H504;T9CN90;T9AC24;T8K3P3;T6LX28;T6HP26;T6AI27;T5UDJ1;T5P2J8;S1PVA9;S1IFJ8;S1I344;S1HFK6;S1F215;S1DNI4;S0Z531;S0XI15;S0VXE8;R8XMC7;Q1R9E0;N4PKB9;N4NKS8;N4NJ90;N3NLN4;N3KF07;N3FI87;N2QSE4;N2K1D4;N2JTG8;N2H7J4;M9K…	NADH-quinone oxidoreductase subunit M	AB99_5535;ECW26_22620;L408_02902;V415_19890;Q458_14640;nuoM;G966_02690;G723_03660;HMPREF1616_03764;HMPREF1611_01360;HMPREF1608_02430;HMPREF1609_04428;HMPREF1604_04365;HMPREF1598_00467;HMPREF1595_02778;HMPREF1590_01317;HMPREF1599_01202;HMPREF1620_03535;HMPREF1592_02518;HMPREF1589_02064;HMPREF1588_03638;HMPREF1591_01950;G994_02411;G952_02384;G943_02610;G938_02530;G893_02800;G749_02632;G736_02713;G7…	21.7565	22.7809	22.7849	27.8679	28.1155	27.955	27.5835	27.8275	28.0528	22.9632	22.5625	22.0282	4.87e-06	1.04e-07	22.4407	27.9794	27.8213	22.0282	5.46144
A0A0T5XE32	31	2	1	34.7	2.8	0.8	102.02	0.0082645	1.2481	4463600000	12	A0A0T5XE32	(void)	(void)	21.0337	21.6214	22.0754	21.6214	22.7993	21.8233	29.1009	29.0224	29.2722	21.6523	21.4907	22.3494	5.13e-06	1.12e-07	21.5768	22.0813	29.1318	22.3494	7.30101
A0A080G0R7	5	1	1	13.2	3.6	3.6	54.809	0	2.2411	4804700000	11	A0A080G0R7;A0A074I211;A0A073GEE0;A0A073FX48;Q75SW4;D7YKN2;A0A0P8AGV9;A0A0L1C5C2;A0A0A3VUZ7;A0A028E9H6;Q6VMU6;Q6VMU5;Q6VMU4;B3SGN1;A0A070TGL8;Q75SX0;Q75SY3;B3SGP3;F0X3A2;A0A073VML8;Q75SX7;A0A179REK0;B7MWB0;A0A029ISC8;A0A029HXK2;Q93ES4;K4WU32;E3PAU9;D8E6P1;C8TTK4;A0A0F3UY21;A0A0A8UFE2;A0A070TJU3;A0A028A432;A0A024L0S0;Q6VMV6;Q6VMU9;W1ESH2;Q0GJI9;D6HY64;A0A0Q3KA42;A0A0K5P5J5;A0A070CEL5;V8FM99;V0SVZ1;…	(void)	AC84_2192;AC88_2236;AD31_2255;fliC;HMPREF9548_03128;BX23_01100;flkA;AC96_2924;flmA54;flkA3;AB07_1745;flkA53;AC93_2015;AD23_2115;ECO9455_13059;ETEC_2032;HMPREF9346_02147;AC96_2094;BX06_20100;ECCG_00453;BU55_25315;Q458_03790;HMPREF1590_00337;ECO9634_25125;EC40522_2626;HMPREF9348_03184;BY96_17250;BW70_12400;HMPREF1592_03640;EC40967_4541;EC90111_3800;BX14_22360;BU64_34115	28.9071	28.8687	28.9344	29.1015	28.4732	29.2752	27.7301	28.5118	29.3184	21.213	21.7889	21.0569	5.69e-06	1.28e-07	28.9034	28.9499	28.5201	21.0569	7.59701
W1F008	2	2	2	26.3	26.3	26.3	10.668	0	3.6843	1917700000	11	W1F008;N4NUH7;N4N7H4;N3K5J6;N3EU55;N2QAE9;N2IVN9;N2GDB3;M9JIU5;M9JBM9;M9H950;M9GPF1;M9DJR4;M8XMV7;M8PFV9;M8KFF5;M8JSQ9;L9HR76;K3JFS0;H4UST7;H4LLC4;H4KR58;H4KB90;H4J2M2;H4J121;H4IK65;H3KXL0;G0F6F9;D8C1Z4;A0A177BFV5;A0A125WVP5;A0A0F6FG32;A0A0E0U6Z7;A0A080I8E9;A0A080FH45;A0A080EUI9;A0A075L8X7;A0A074IAH6;A0A074HHY0;A0A073W401;A0A073UXA9;A0A073FM92;A0A070UTF2;A0A070K957;A0A069XPP5;A0A062Y0M9;A0A029P0E…	Gamma-glutamylcyclotransferase family protein YtfP	ECP03018677_4821;ECP03018675_4834;ECMP0209801_5062;ECP030186711_4835;EC2875150_4768;ECP03018674_4773;ECP02999171_5352;EC2719100_5169;ECMP0209802_0210;ECMP0215612_0236;ECMP0215528_4916;EC174750_4614;EC2845650_4808;ECC34666_4880;ECMP02155212_4906;ECMP0215527_4846;EC34880_5066;ytfP;ECDEC6A_5087;ECDEC2E_5173;ECDEC2C_5220;ECDEC2A_5132;ECDEC1D_0225;ECDEC1C_5191;ECDEC1B_5140;ECDEC2B_5201;UMNF18_5202;HMP…	21.9163	21.9514	21.8326	27.7906	27.7313	27.7116	27.7741	27.623	27.9539	21.5083	21.8927	23.1435	5.79e-06	1.34e-07	21.9001	27.7445	27.7836	23.1435	5.60218
A0A0G3J5W9	2	2	2	55.6	55.6	55.6	7.8768	0	2.0593	1160000000	12	A0A0G3J5W9;X7P2M2;W8ZVJ1;W1XIB1;W1FY18;W1EVG7;V8KCK9;V8F6M3;V6FSP8;V6FE96;V2T991;V2SZW2;V1AL92;V1A0H8;V0YAB1;V0XUF3;V0W7T0;V0UDA4;V0SPV5;V0SKB7;V0A1D1;U9ZDJ5;U9YEH8;U9Y8U3;U9Y6V0;U9XJC8;T9TJG1;T9GWW3;T9CS99;T9AZI0;T8JXA3;T6LCU8;T6GR55;T5ZKN3;T5UCR6;S1PP76;S1IKQ4;S1HL17;S1GNG0;S1F1V2;S1D8Z3;S0Z320;S0XCF9;R8X755;Q1R7H8;N4PBJ1;N4NK97;N4NID6;N3NMV2;N3K7A8;N3FCF1;N2QHH0;N2K364;N2JIJ5;N2GZB2;M9JMB0;M9I…	Uncharacterized lipoprotein YgdR	L408_03494;Q609_ECAC00067G0002;V415_11195;Q458_31125;EC970259_3317;EC990741_3012;G966_03311;G723_01283;HMPREF1616_02588;HMPREF1611_00613;HMPREF1608_01180;HMPREF1609_03394;HMPREF1604_01196;HMPREF1598_02408;HMPREF1595_01184;HMPREF1590_02364;HMPREF1620_04182;HMPREF1599_03834;HMPREF1592_04462;HMPREF1589_02624;HMPREF1588_04633;HMPREF1591_04339;G994_02930;G952_02955;G943_03193;G938_03093;G893_03256;G74…	27.1822	27.4982	27.0503	22.0718	23.1356	22.9119	26.7726	26.5975	27.139	22.3276	21.8218	22.162	5.82e-06	1.38e-07	27.2436	22.7065	26.8363	22.162	5.13982
W8T732	4	4	4	27.3	27.3	27.3	23.555	0	4.6846	715130000	7	W8T732;V1ASE9;T9FLV3;T9D5F3;S1ITX9;S1HME7;S1HF09;S1D0Q3;N2Q7A1;M9GTZ3;M9D2K4;L3K817;I2X402;H9UZD8;H4URY4;G0F9R3;F4SS05;E9YKU2;E3PB78;E1HL33;D8BX47;D8AYE5;D8AM08;D7ZQQ4;D7XZZ1;A0A166VY57;A0A142V3X8;A0A140SS86;A0A125WVX5;A0A0Q3IHK9;A0A0N8KT91;A0A0K3MPS5;A0A0H3XCE4;A0A0E1T4K3;A0A0E1M485;A0A0E0U5Z4;A0A0A0FB52;A0A074IBF1;A0A070UIR1;A0A070STB5;A0A069XS04;A0A069FD87;A0A029LRE2;A0A029K280;A0A024L6Y1;P326…	Fructose-6-phosphate aldolase;Fructose-6-phosphate aldolase 2	fsa;fsaB;talC;BX14_26785;BX52_06870;O3K_24095;UC41_11740;Q458_24165	26.1765	26.2221	26.1227	26.0795	26.2335	26.0884	25.9784	26.2005	25.8642	22.2073	21.1278	21.8943	6.35e-06	1.58e-07	26.1738	26.1338	26.0144	21.8943	4.43065
W1V135	2	2	2	28.5	28.5	28.5	17.663	0	4.1245	2360500000	12	W1V135;T6M8T8;E6BN65;E1JBV0;D7XPU5;A0A177BRQ3;A0A0K9T8T3;A0A094Y501;P76062;U9YBT7;F4TDS8;A0A0L6XU59;T6AUR1;L3QLS9;D3QSB5;A0A0X5FG95;A0A0J8XQA1	Rac prophage repressor	Q610_ECBC00294G0003;G749_01658;HMPREF9350_03840;HMPREF9347_04445;HMPREF9536_03075;racR;HMPREF1589_01825;ECJG_00839;G716_01056;A1UO_01411	28.2493	28.3692	28.1077	28.0744	27.7811	27.5314	27.4547	27.4609	27.451	21.6588	22.8693	22.7923	6.35e-06	1.74e-07	28.2421	27.7956	27.4555	22.7923	5.80195
D7ZQU6	4	2	2	16.4	6.7	6.7	49.705	0	3.514	1120900000	14	D7ZQU6;G1JVE8;G1JVE1;G1JVC0;G1JVB6;G1JVA0;A2IC57;A2IC71;A2IC80;A2IC68;A2IC67;A2IC92;A2IC73;A2IC66;A2IC72;A2IC60;A2IC55;A2ICA1;A2IC56;A2IC37;A2IC70;A2IC69;A2IC59;A2IC50;A2IC48;A2IC43;A2IC40;A2IC39;A2IC54;A2IC93;A2IC45;A2IC49;A2IC84;A2IC76;A2IC46;A2IC95;A2ICA0;A2IC99;A2IC38;A0A0J2DGV9;C7EXE7;C7EXD7;C7EXD5;C7EXD2;C7EXC7;C7EXC4;C7EXC3;A0A0B1FB70;D0UF67;D0UF51;D0UF49;D0UF40;D0UF19;D0UF04;D0UEZ4;D0UER8…	Protein FimH	HMPREF9550_01119;fimH;PU33_25625;Q609_ECAC00233G0001;L408_00433;Q458_24225;EC990741_4993;G966_05074;HMPREF1591_03546;G994_04618;G952_04896;G938_04729;G893_00526;G749_05046;G736_04975;G701_04778;G686_04541;A13A_04996;A1WS_00275;A1WK_00583;A1UI_04675;A1U1_04600;WG7_00036;WG5_00026;WE7_00095;ECP03018677_5008;ECP03018673_4961;ECP03018675_5034;ECP030186713_5112;ECMP0209801_0007;ECP030186711_4988;EC287…	26.8811	26.4761	27.0164	26.9195	26.7971	26.8819	26.2565	26.6136	26.3624	22.129	23.0341	22.4976	6.35e-06	1.77e-07	26.7912	26.8661	26.4108	22.4976	4.31258
W1HH94	3	2	2	16.1	11.5	11.5	20.835	0	3.345	6270100000	11	W1HH94;W1FV63;A0A073VIV6	(void)	AB07_2070	28.9827	28.5785	29.2042	29.1829	29.0455	29.2185	22.69	21.0954	22.829	21.5311	22.3159	22.1007	6.35e-06	1.74e-07	28.9218	29.149	22.2048	22.1007	7.16642
X7PK56	3	3	3	34.8	34.8	34.8	14.23	0	4.1493	2111800000	7	X7PK56;V8JQB9;V2TQF2;V2SKF9;T9U6U7;T9HDV5;T9DE85;T9B9Y9;T8J652;T6M2N8;T6HIY7;T6B5M3;T5USD8;T5NZ08;S1Q461;S1J1X7;S1INI3;S1HME6;S1FAB0;S1DW88;S0Z256;S0Y4C5;S0VT05;R8XU66;Q8XCC1;Q1RCI1;N3KF05;N2QVQ9;N2H301;M9H7D0;M9FES1;M8L431;M2PS23;L5HJ93;L4VU59;L4JCC9;L3QN54;L3Q9K8;L3PAZ0;L3KUR4;L3CDM2;L2XQD3;L2V5G7;K4VFW4;K4UZC8;J7RSN0;I4SIS5;I2XHE7;I2WP85;H4K1V1;H4IA60;H1C2S8;F4VU23;F4VBT2;F4V1C1;F4TDE7;F4SWS9;…	Acyl-CoA thioester hydrolase YciA	L408_01799;V415_24640;G966_01313;G723_02418;G994_01278;G952_01279;G943_01452;G938_01388;G893_02291;G749_02117;G736_01398;G716_00954;G701_01355;G686_01292;A13A_01209;A1WS_01786;A1WU_03077;A1WK_02102;A1UI_01403;A1U1_01215;WG7_02263;WG5_02391;WE7_01543;WEW_00895;yciA;ECMP0209801_1585;EC2875150_1451;ECP02999171_1617;ECMP0215528_1468;EC174750_1259;ECMP0215527_1570;A364_07002;WGO_01222;WIC_01460;A311_0…	22.7743	22.966	22.178	27.3382	27.596	27.2155	27.6274	27.7802	26.9395	27.6003	27.3077	27.4586	6.35e-06	1.74e-07	22.6394	27.3832	27.449	27.4586	-0.00648133
A0A070SU15	7	7	7	19.2	19.2	19.2	66.924	0	5.9578	1523100000	9	A0A070SU15;F4SK13;W8TE83;V8KET8;V2T0F5;V2R1M6;T9SPV1;T9GCW7;T9A1P8;T6MBI7;T6ALV7;T5UX03;T5P7N4;S1HX83;S1H6W7;S1EWW4;S1DVA9;S0YWZ0;S0Y2H5;S0VIF2;N4P4V4;N4NP40;N4NFW1;N3NA30;N3FG91;N2K1V6;N2JLE2;M9L268;M9H5L8;M9G3D2;M9EIK3;M8Z0R0;M2NV75;L4VHU9;L4J825;L3QKX4;L3Q6A1;L3P5F9;L3CC69;L2XLY9;L2UYE0;K3LM42;I2XER1;I2RI05;H9URY0;H4UJH0;G0F3G0;F4VVI3;E9YNL4;E9Y904;E9XJL8;D6JB06;D6IAY5;D3QU28;D3GUG5;B7MA25;A0A…	Uncharacterized oxidoreductase YdhV	AC45_1047;ECHG_01533;ydhV;V415_08675;G966_01964;G723_02876;G994_01740;G952_01685;G938_01878;G749_01438;G716_01487;G701_01840;G686_01674;A1WU_03522;A1WK_02534;A1UI_01868;A1U1_01683;WG7_01662;WG5_01776;WE7_02292;ECP03018677_1928;ECP03018675_1896;ECP03018673_1928;ECP030186713_1976;ECP030186711_1925;ECP03018672_1944;ECP03018674_1899;EC2719100_2104;ECMP0215612_2243;ECP03018671_1990;EC174750_1665;EC284…	21.2422	21.2484	22.3882	27.4907	27.1509	27.5978	27.035	26.7607	27.3276	27.1395	27.2021	27.1081	6.35e-06	1.63e-07	21.6263	27.4131	27.0411	27.1081	0.37203
X7P2A1	4	4	4	24.1	24.1	24.1	26.9	0	3.9145	2110500000	8	X7P2A1;W1X1D4;V8KIC8;V8F7H0;V6FUL7;V2SW44;V2RLS9;V1BQ94;V0YKL7;V0XRY2;V0X9Y1;V0W7J0;V0TNA7;V0SSR0;V0RVG6;U9ZMR0;U9YT03;U9YKT9;U9XFB0;T9TG29;T9H0P6;T8ZWT3;T8JVA0;T6M3P1;T6HC43;T5ZSA2;T5UCJ8;T5P0Y5;S1PD83;S1IAT7;S1HYD1;S1HB35;S1EFF4;S1CR22;S0Z340;S0XVU3;S0VTJ6;R8X7L1;N3N6N8;N3KD89;N2QNC3;N2KD46;N2GQ99;M9H9B6;M9G089;M9EV20;M8YL52;M2MRC0;L9I3B1;L5H2R0;L4V5W8;L3QGH8;L3Q2F2;L3P1V4;L3KHW1;L3C5D8;L2XGK3;…	5/3-nucleotidase SurE	surE;SurE	22.6934	21.4377	21.6235	22.5515	22.1016	22.6517	27.6815	27.5194	27.5767	26.9302	27.6728	27.4802	6.35e-06	1.71e-07	21.9182	22.4349	27.5925	27.4802	0.231436
F4TGG1	2	2	2	6	6	6	41.813	0	3.1178	920650000	6	F4TGG1;E9YNF8;T6M248;S0YUU9;S0XU34;H1BXZ1;A0A073VUS7;A0A069X030;K4V2S6;W8SYR0;W1F0H4;V8FHE2;V6FQI8;V2R4V9;V1AQM3;V0YUM5;V0X4P9;V0VID1;V0U397;V0SZT4;V0R594;V0AA28;U9ZIK7;U9YYE8;U9Y860;T9SEC1;T9DCA4;T9AF74;T8J982;T6I097;T5PEH7;S1IVP5;S1IKC2;S1HJJ1;S1EL53;S1D937;R8YQI4;Q9AHJ4;N4PIN2;N4P2Q7;N4N7Y0;N3NS04;N3K3E0;N3FJ00;N2QPT9;N2KGK4;N2JJP3;N2H9H6;M9KGF6;M9HXV5;M9H562;M9G6H8;M9FG45;M9EP04;M8XQP5;M8PK97…	Beta-glucuronidase	ECJG_02554;ERJG_00064;G749_01378;WG7_01603;WG5_01716;HMPREF0986_02375;uidA;ECO9634_30713;Q458_16560;EC970259_1910;G723_02814;HMPREF1616_02149;HMPREF1609_01414;HMPREF1608_04457;HMPREF1604_01266;HMPREF1598_00714;HMPREF1595_00410;HMPREF1590_05239;HMPREF1620_02559;HMPREF1592_01376;HMPREF1599_05427;HMPREF1591_02304;G994_01680;G943_01836;G938_01819;G893_01964;G736_01830;G686_01614;A1WS_02198;A1WU_03462…	26.364	26.4166	26.2981	26.3876	26.329	26.3349	25.9199	26.7266	26.3612	22.7357	21.9998	22.3975	6.74e-06	1.96e-07	26.3596	26.3505	26.3359	22.3975	3.98193
X7PQ28	5	5	5	33.3	33.3	33.3	17.693	0	6.0226	1602800000	11	X7PQ28;W9ADM7;W1X1C8;W1F5F5;V8KTN7;V8FET6;V6FYP6;V6FMM0;V2TNR3;V2R1C1;V1BDS0;V0YYK7;V0YB35;V0Y283;V0V778;V0TQP4;V0SYJ1;V0R6U5;V0AIK2;U9ZU37;U9YM64;U9YD92;U9XY27;U9XFU1;T9TC04;T9GRY5;T9DIS0;T9AET5;T8JIL0;T6MDI3;T6IA71;T6ACN0;T5VCE5;T5PFM3;S1Q6H8;S1IQR9;S1ICX8;S1HQ99;S1ERK0;S1DYG6;S0Z8T6;S0Y2Q3;S0WD22;R8Z3X9;N4PIH8;N4NT02;N4NQY4;N3NEQ2;N3K8Q1;N3FEP1;N2QZC1;N2KJA0;N2JPK1;N2H1X1;M9LAF4;M9I3N6;M9H494;…	Macrodomain Ter protein	matP;ycbG;BX14_23675;BX52_16650;Ec53638_0312;O3K_16560;UMNK88_1110	21.1907	21.5494	21.6003	27.5609	27.6836	27.7475	21.6003	22.4744	22.0608	22.9578	21.7288	22.4997	6.74e-06	1.94e-07	21.4468	27.664	22.0452	22.4997	5.61883
D8BU89	2	2	2	16.8	16.8	16.8	22.365	0	3.8771	1437200000	9	D8BU89;X7P571;W9AKG3;W8SU50;W1WRS7;W1F108;V8JV35;V8FH70;V6FZA6;V6FIM1;V2T7D3;V2T0J5;V1AS95;V0YUC7;V0YA54;V0X6K4;V0UY69;V0TGG6;V0SSL4;V0RFZ8;U9ZST8;U9ZLE1;U9YLC4;U9Y699;U9XY97;U9XVV4;T9TGZ1;T9GXQ2;T9DEY5;T9B045;T8JWE9;T6LHM7;T6HAF9;T5ZIN7;T5UKT4;T5P1G6;S1NYL7;S1IQ18;S1HUB3;S1GX43;S1ECM4;S1CNJ9;S0YX91;S0XKP8;S0VRR8;R8X8M9;N4NZA5;N4NHB9;N4NG35;N3N078;N3KCL0;N3FAQ9;N2K162;N2JVI8;N2GW63;M9K9C4;M9HQD3;…	Threonine/serine transporter TdcC	HMPREF9551_01193;tdcC;sdaC;stp;TdcC;BX14_04705;BX52_08250;O3K_03360	21.4118	22.0373	22.6425	27.2996	27.3206	27.3152	27.2394	27.1602	27.1101	27.6134	27.2752	28.1223	7.08e-06	2.1e-07	22.0305	27.3118	27.1699	28.1223	0.141942
W8ZM82	4	4	4	12.7	12.7	12.7	48.955	0	4.4925	933600000	5	W8ZM82;W8T5M0;W1X3J3;W1F4X3;V8KCM9;V8F8Z8;V6FWN6;V6FFX6;V2SVM7;V2RRC9;V1AKY5;V0ZDV7;V0YA01;V0XU93;V0TPS5;V0RZ66;V0A169;U9ZIU6;U9YHZ1;U9Y8M8;U9XXV0;U9XHH0;T9S6L9;T9GTE2;T9CGC5;T9A8H5;T8JVI5;T6A4C4;T5ULS2;T5NN62;S1PSM0;S1I9V9;S1HWN2;S1GZJ4;S1EDV8;S1CNC9;S0VMK0;R8X749;Q1R7F2;N4P327;N4NHH1;N4N3Y1;N3N4U2;N3KBV2;N3EZK1;N2K5L0;N2JI96;N2GVI0;M9K8N1;M9H4D0;M9GX24;M9GAC2;M9FDE2;M9DX67;M8YKG4;M8LA83;M8KK83;…	Protein SsnA	ssnA;Q609_ECAC01324G0002;V415_11805;Q458_31415;G966_03374;G723_01250;HMPREF1616_02652;HMPREF1611_00547;HMPREF1608_01244;HMPREF1609_03457;HMPREF1598_02469;HMPREF1590_02425;HMPREF1620_02928;HMPREF1599_03769;HMPREF1592_04522;HMPREF1589_02561;HMPREF1588_04567;HMPREF1591_04399;G994_02994;G952_03012;G943_03225;G938_03155;G893_03288;G716_03033;G701_03122;G686_03031;A13A_03047;A1WU_04930;A1WS_03600;A1WK_…	26.2931	26.3159	26.3271	21.3507	21.7787	22.3404	26.3014	26.0329	26.4614	22.1732	21.7684	21.1893	7.14e-06	2.16e-07	26.312	21.8233	26.2652	21.1893	4.60174
T6LNB7	2	2	2	14	14	14	17.199	0	3.3916	1277800000	8	T6LNB7;S0YYV9;S0Y144;D8A5M5;A0A178SQJ5;X7P890;W1WPD1;W1EZ75;V8K6D2;V8FFX7;V6FW74;V2THZ4;V2QSY7;V1AD21;V0Z1Y3;V0Y5Z3;V0XXT4;V0U891;V0SJ27;V0SD05;V0AFX0;V0A7X4;U9Z8U1;U9YFK2;U9YC02;U9YBS6;T9SMI9;T9H4Z3;T9CN82;T9B5T1;T5ZXT4;T5UY10;S1IFJ3;S1I337;S1GSM3;S1ETF3;S1DNH7;S0VXW9;Q8XCZ1;N4P467;N4NZP5;N4N7A7;N3N716;N3K0E8;N3F249;N2QM09;N2KET0;N2JZI2;N2GZ51;M9L6I7;M9HUU9;M9H815;M9FUG0;M9FI78;M9FAR9;M8Y3M1;M8P…	Protein ElaA	G749_02626;WG7_02856;WG5_02988;HMPREF9530_01819;L408_02895;Q609_ECAC01869G0003;V415_18260;Q458_14675;EC970259_2664;G966_02683;G723_03654;HMPREF1616_03772;HMPREF1611_01369;HMPREF1609_04420;HMPREF1608_02420;HMPREF1598_00476;HMPREF1595_02769;HMPREF1590_01308;HMPREF1599_01211;HMPREF1620_03526;HMPREF1592_02526;HMPREF1589_02072;HMPREF1588_03631;HMPREF1591_00004;G994_02405;G952_02374;G943_02600;G938_025…	26.7781	27.7332	26.8827	23.1245	22.8461	22.2599	21.644	21.1301	21.9241	27.0141	27.7055	27.483	9.13e-06	2.81e-07	27.1313	22.7435	21.5661	27.483	5.56529
V8KI28	4	4	4	33.9	33.9	33.9	18.653	0	6.8181	2181100000	7	V8KI28;V6FET9;V0Z2S6;V0A0R6;T9AAB2;T6A5N5;S1HBX3;S1EFR2;S1D299;N4P251;N4NXM9;N4NGW5;N3N5B1;N3F0N4;N2QNN6;N2KCY0;N2JXC1;M9L2P2;M9H299;M9G023;M9EUT7;L3QF15;L3KGK2;I2XBH5;H9UVS3;H4UMS7;G0F3Q6;F4V6G2;F4SND1;E8Y903;E3PH38;E1HLN7;E0J5N1;D8BZV4;D8B5N0;D8AP31;D7Z9U8;D7XZG3;D6JE08;A0A142V041;A0A125WZU0;A0A0V9G675;A0A0P7ZTS9;A0A0H3XC26;A0A0G3KAK2;A0A0E1M0G6;A0A0E0U3B8;A0A080F0I6;A0A074ICX5;A0A070UVM7;A0A06…	Inner membrane protein YgaP	V415_05515;EC990741_2841;HMPREF1611_02011;HMPREF1620_03371;G938_02869;G716_02794;A1WK_03696;A1UI_02878;A1U1_02862;ygaP;A1UO_02743;A1SA_03573;EC23916_3682;UMNF18_3465;ECNG_00689;ECHG_02527;EKO11_1103;ETEC_2865;HMPREF9543_01976;HMPREF9551_03205;HMPREF9547_03200;HMPREF9541_02548;HMPREF9534_00993;HMPREF9540_00676;ECEG_02026;UMNK88_3337;AE24_02706;WIC_03046;A13W_01753;ECs3529;PU33_14390;L408_03312;Q60…	23.1507	22.7342	21.8762	27.6017	27.4602	27.7266	27.2749	27.5243	27.6586	27.8611	27.5097	28.1013	1.08e-05	3.4e-07	22.587	27.5962	27.4859	28.1013	0.110268
W1EUF9	2	2	2	46.8	46.8	46.8	5.5864	0	3.4804	6132200000	11	W1EUF9;X7PMR5;W1X3X9;V8KSR8;V8FES7;V6G100;V6FM30;V2TPF6;V2R127;V1ACP4;V0Z5J7;V0Z109;V0YB21;V0TNN2;V0T285;V0RM21;V0ABJ1;U9Z1Y1;U9YVT4;U9YQ98;U9Y008;U9XKW9;T9TD87;T9GRL1;T9DIZ3;T9A7E2;T8JHZ0;T6MZ76;T6ANX4;T5UUH4;T5PLP2;S1Q677;S1J3L2;S1IRN1;S1H200;S1ESI8;S1DDP2;S0ZQ12;S0Y9J6;S0WCC5;R8XQ29;N4PQB6;N4P1V7;N4NF41;N3NGF1;N3KK92;N3F7G2;N2QY33;N2K5Z0;N2JQZ2;N2HCH7;M9LA51;M9I591;M9H9E2;M9H2K6;M9FI83;M9EFD8;…	Biofilm regulator BssR	L408_01343;Q609_ECAC01449G0009;bssR;G966_00917;G723_02001;HMPREF1616_02885;HMPREF1609_00128;HMPREF1611_01794;HMPREF1608_03178;HMPREF1598_02200;HMPREF1595_03460;HMPREF1590_03251;HMPREF1620_01931;HMPREF1599_04846;HMPREF1592_04258;HMPREF1588_01864;HMPREF1589_03381;HMPREF1591_04203;G994_00942;G952_00884;G943_00893;G938_00917;G893_01362;G749_00888;G716_02087;G701_00929;G686_00797;A13A_00778;A1WS_01288…	22.3058	21.7793	21.2527	21.7793	21.4916	23.05	29.7451	28.8371	30.1533	28.2017	28.5475	27.9553	1.2e-05	3.84e-07	21.7793	22.107	29.5785	27.9553	1.34366
X7PUH7	2	2	2	56.1	56.1	56.1	7.2141	0	3.4483	4016100000	13	X7PUH7;W1WYQ3;W1EYM0;V8FNA0;V6FS57;V6FBG6;V2TN17;V2Q6T3;T9TMI1;T9H1F1;T9EKF0;T9BGP7;T8JKB0;T6ML82;T6HUA4;T6ARM1;T5VQN9;T5Q063;S1NXI1;S1JAQ7;S1IXH2;S1HLL8;S1E0Z3;S1CBB0;S0ZQ19;S0YCT2;S0WIG3;R8XGF9;N4PMI3;N4P9P1;N4NYE5;N3P7Z4;N3FP18;N2R494;N2KM51;N2K8T0;N2HII4;M9LCZ6;M9GWS1;M9GN61;M9FTX7;M9ENS1;M8ZFQ7;M8PXV4;M8KQP4;M8K7Z9;M2NAV0;L9IRD8;L5HSS9;L4W5N9;L4JFZ0;L3QHL9;L3Q181;L3PF04;L3L4A0;L3BUI3;L2XZG8;…	UPF0253 protein YaeP	yaeP;BX14_02680;Ec53638_1120;O3K_20620;UMNK88_195;BX52_18140	28.3259	28.6402	28.7492	22.9717	22.563	22.0207	28.1686	28.0379	28.6196	28.5373	28.4704	27.3875	1.23e-05	4.07e-07	28.5718	22.5185	28.2754	27.3875	6.05332
W8ZYJ8	5	5	5	43.7	43.7	43.7	13.789	0	5.9664	1165500000	10	W8ZYJ8;V8KH66;V8FA39;V0ANJ5;U9XUH9;M2NDF1;K4XKL9;K4V6Z6;J7R7M5;H4I3B4;F4W1W6;F4VL24;F4V850;F4TKY2;F4T5R9;F4SRA9;F4NPX4;E9YWC5;E9YGM4;E9XS80;E8Y9M9;E3PNQ2;D6JH36;D6IFU7;D6I2W7;D3QW96;D3H329;C8UJ92;C8TYZ3;C8TLA8;C3SLK7;A0A178Q3G4;A0A142V3S5;A0A140RQT5;A0A0N8KT63;A0A0L6NL33;A0A0H3X9W4;A0A0G3KDX3;A0A0G3JPP5;A0A0G3J3R3;A0A0E2TZJ9;A0A0E2TJR8;A0A0E1SSX6;A0A0E1M5J2;A0A0E0Y655;A0A0E0VCU7;A0A0A0FBW4;A0A070…	Ribonuclease P protein component	rnpA	22.4831	22.4239	21.2311	26.6288	26.8625	26.7865	27.104	26.5247	26.8667	22.3259	21.6889	22.0722	1.23e-05	4.08e-07	22.0461	26.7593	26.8318	22.0722	4.8028
W1HGW9	3	1	1	16.1	7.2	7.2	30.111	0	1.7249	1016900000	7	W1HGW9	Phosphate acyltransferase	plsX	27.2231	27.302	27.0517	26.4777	26.769	26.9981	26.7192	26.5808	27.0001	22.4342	21.1471	22.1475	1.24e-05	4.19e-07	27.1923	26.7483	26.7667	22.1475	5.28266
A0A0A0FP09	2	2	2	27.2	27.2	27.2	8.9772	0	2.8289	784690000	13	A0A0A0FP09;X7PQP9;W8ZEP6;W1X2P3;W1EVC0;V8KK58;V8FLB4;V6FTZ8;V6FJ29;V2TVI3;V2RG07;V1AI88;V0YH79;V0YEV3;V0XT62;V0UNM9;V0TG15;V0SER6;V0RD08;V0A6Z3;U9Z6U6;U9Y890;U9XQ00;U9XM08;U9XDV9;T9T260;T9GWF9;T9DY61;T9BBQ7;T8JP93;T6MIQ4;T6IBP5;T6B7G7;T5VFJ4;S1PKQ7;S1ISG5;S1IGR8;S1HQT2;S1EVA9;S1DS75;S0Z9W6;S0Y0M0;S0WFQ6;R8XJ32;N4P9T2;N4NUS7;N4NDD1;N3NZ28;N3KB35;N3FGB8;N2QWC4;N2KLJ2;N2JRB6;N2H4L5;M9LCS2;M9HTC1;M9G…	Citrate lyase acyl carrier protein	citD;BX14_14465;BX52_02585;O3K_18505	26.2729	26.345	26.1373	26.2918	26.0825	26.1733	26.1273	26.1956	26.0941	22.6584	21.5661	22.494	1.29e-05	4.49e-07	26.2517	26.1825	26.139	22.494	4.01222
A0A080J8R3	3	3	1	18.2	18.2	5.1	21.287	0	3.7321	972020000	7	A0A080J8R3;A0A029LVT2;X7PRA1;W8ZEF2;W1X6D7;W1F4I1;V8K7S5;V8FNP9;V6FRD6;V6FH97;V2U1S8;V2QPQ4;V0ZTR4;V0Z851;V0XAU1;V0URM9;V0TSL2;V0SIS2;V0SA21;V0A4V3;U9ZVL9;U9YYP4;U9YDZ0;U9XQA3;U9XD39;T9UHX2;T9HVS4;T9DJ96;T9AGX4;T8KD02;T6N0Q6;T6HQQ1;T6B1Q9;T5VGY8;T5PPP2;S1PKE4;S1II39;S1I5M2;S1HQK7;S1FFE4;S1DS16;S0ZRY2;S0YJD1;S0W0E8;R8XNS2;N4PS40;N4P917;N4NPG6;N3NZV5;N3FLN7;N2R2G7;N2KMF9;N2JZZ5;N2HCJ9;M9K8W7;M9I815…	Uncharacterized ABC transporter ATP-binding protein YbbA	AC00_0543;L408_01016;Q609_ECAC01326G0002;V415_15655;Q458_03385;EC970259_0564;EC990741_0552;G966_00539;G723_03829;HMPREF1616_05256;HMPREF1611_01431;HMPREF1608_04481;HMPREF1604_05323;HMPREF1598_04703;HMPREF1590_00845;HMPREF1595_03880;HMPREF1620_03880;HMPREF1599_02520;HMPREF1592_02092;HMPREF1589_02261;HMPREF1591_02986;HMPREF1588_05685;G994_00566;G952_00553;G943_00309;G938_00561;G893_01067;G749_00529…	26.4137	26.5992	26.4179	26.6659	26.7381	26.7666	22.3793	22.1504	21.0754	26.273	26.5707	26.4333	1.29e-05	4.47e-07	26.4769	26.7235	21.8684	26.4333	4.85511
I2UKN5	3	3	3	19.3	19.3	19.3	37.836	0	5.1537	1159700000	9	I2UKN5;N4PAG1;N4P443;N4NQ19;N3FJ49;N2JN36;M9L8L3;M9EMJ2;F4SGB9;A0A125X5N7;A0A080FCX9;A0A070SSL9;A0A069XJY0;V2R053;T9GPQ8;T9DFW7;S1I1W7;S1H0T0;S1EPW2;S1DDG0;L3KV77;L2V5J5;K3KUG4;I2XJV1;I2WMI3;I2SNT9;H4UHH1;G0FAI0;E8YE56;D8C5R1;A0A0H3ET60;A0A0E1M0N0;A0A0A0G274;A0A0A0FCW9;A0A075L2H4;W8SRF1;V8FEJ0;V1AYX8;V0VEP4;V0ASE2;N3NTF8;N2K9M0;M9F5D5;K4WK41;K4VZ83;H9UTJ4;F4ND14;E9TJ60;E3PJT1;E1IU95;E1I4A9;E1HJG4…	Lipoprotein-releasing system transmembrane protein LolE	lolE;ECHG_00921;G723_02283;G952_01163;G943_01308;A1WU_02852;A1WK_01905;A1UI_01274;A1U1_01040;A1SA_01839;WCM_03126;EKO11_2716;LolE;Q458_17520;HMPREF1616_00734;HMPREF1604_01779;HMPREF1620_01675;ECO9455_15630;ECO9634_06544;ETEC_1183;ECSE_1183;BX14_03105;BX23_15255;BX06_26420;BY96_21505;BW70_19120;ECW26_37090;ECCG_01532;L408_01617;Q609_ECAC01564G0019;G966_01192;G938_01230;G749_02247;G736_01169;G716_0…	21.6904	21.9816	22.2729	21.9816	21.5572	22.2664	26.32	26.895	25.9473	22.2729	22.2664	22.4342	1.32e-05	4.69e-07	21.9816	21.9351	26.3875	22.4342	4.06297
V8FAP9	3	3	3	50.3	50.3	50.3	17.192	0	6.0687	1699300000	8	V8FAP9;N4PKA2;N4P8S3;N4NE81;N3P2Z4;N3JYV0;N3F8H7;N2K933;N2JR09;N2HC53;M9LD66;M9ID55;M9I276;M9GK68;M9FTT9;M9FMU8;M8QVC9;M8L296;L9IRR4;K3LSS9;I0VQY2;H9UP44;H4UF73;H4L8C0;H4KCP5;H4JZ16;H4JI18;H4J416;H4IMM8;H4I750;H4HSL6;H3KK26;G0FC82;E3XHG7;D8BYT4;A0A177BUP1;A0A125XMZ4;A0A125X7V8;A0A0H3X5K2;A0A0E0TVD8;A0A080JAY5;A0A080G626;A0A080FCU5;A0A075LC73;A0A074J7S7;A0A074I689;A0A073VZZ8;A0A073UTZ4;A0A073HSH4;…	Shikimate kinase 1;Shikimate kinase 2	aroL;aroK;UMNK88_437;Q609_ECAC01261G0003;Q609_ECAC01786G0001	27.4145	27.1145	27.9192	21.6406	21.3809	21.2548	22.8402	21.2548	22.6898	26.9945	27.2477	27.1799	1.38e-05	4.98e-07	27.4827	21.4254	22.2616	27.1799	6.05729
S1HRR2	3	3	3	24.8	24.8	24.8	11.768	0	3.1211	1115100000	9	S1HRR2;U9XRR0;T9SLV4;T9CV92;T8K443;S1HEN3;S1EFR3;S1D3N3;R8XRW6;Q8XBI1;M8XWZ6;L9I135;L4V7R9;L3KJ63;L3C468;I2XCL4;H9UV50;H4UM62;G0FFI1;F4THB1;F4SHF9;E9TBM2;E3PF40;D8BWS5;D6IA74;D3QM26;C3T0R7;B6I515;A0A167W623;A0A166S274;A0A142UZQ1;A0A125X0G6;A0A0P8AU86;A0A0H3PRN4;A0A0F6FAF6;A0A0F6C7C6;A0A0A0FDH5;A0A094VX33;A0A080IWA3;A0A069XFW9;A0A029PFQ0;A0A029M6I6;A0A029LI11;A0A029KKM3;A0A025CWA3;A0A024KY73;A0A02…	Ethanolamine utilization protein EutL	A1WU_04421;HMPREF1589_04566;G994_02556;G943_02759;G893_02949;A1WK_03404;A1UI_02631;A1U1_02575;WEW_01567;Z3704;eutL;WIC_02834;A1SA_03325;A13W_01526;UMNF18_3134;ECJG_02173;ECHG_02331;ETEC_2552;ECDG_02277;ECSE_2729;BX51_12270;HMPREF1620_03685;L408_03122;Q609_ECAC01312G0005;V415_20640;Q458_08510;G966_02836;G723_01647;HMPREF1616_03265;HMPREF1611_04732;HMPREF1608_03682;HMPREF1604_04731;HMPREF1595_01869…	26.5641	26.6232	26.6613	26.6424	26.6614	26.8032	26.5489	26.5517	26.5409	21.8405	22.8089	23.0649	1.73e-05	6.36e-07	26.6162	26.7023	26.5472	23.0649	4.13087
I0VLY2	2	2	2	15.9	15.9	15.9	13.993	0	2.9349	1138800000	8	I0VLY2;A0A085NZJ2;H4UJX8;F4V2T0;W8T9G2;W1EUZ0;V8FBI5;V6FQN5;V2QKK3;T9TR14;T9HAE1;T9E727;S1IV50;S1IIU8;S1H744;S1F6W4;S1DUJ2;N4PJ73;N4P333;N4NK96;N3NSI9;N3K3U6;N3FBQ0;N2QPI8;N2K0Y0;N2JUE3;N2H5L6;M9KH03;M9HRP9;M9GYT4;M9GCW2;M9EX70;M9EIV0;M8XR49;M8QTG3;M8L0B9;M8KT04;L9IE33;L3KNU4;L2V0L8;K4W945;K4VA08;K3KRD9;J7R200;I4SFC5;I2XD49;I2WTL8;I2UJA3;I2ST54;I2S3B8;G0F5A6;E9YCU8;E8Y605;E3PNF2;E0IXC7;D8BTT3;D3Q…	Pyrazinamidase/nicotinamidase	ECW26_43460;JD73_23590;ECDEC6A_2104;ECNG_02409;pncA;Q458_25535;EC970259_2075;G723_02974;G994_01838;G952_01781;G943_01991;A1WS_02352;A1WU_03618;A1WK_02629;A1UI_01969;A1U1_01779;ECP03018677_2025;ECP03018675_1993;ECP03018673_2026;ECP030186713_2073;ECMP0209801_2057;ECP030186711_2022;EC2875150_2071;ECP03018672_2042;ECP03018674_1996;ECP02999171_2376;EC2719100_2201;ECMP0209802_2487;ECMP0215528_2065;ECMP…	22.9106	22.1364	22.67	22.1364	21.3225	22.6626	22.67	22.6626	22.5216	27.1517	27.3528	27.3024	1.81e-05	6.75e-07	22.5723	22.0405	22.6181	27.3024	0.531816
W1WX63	2	2	2	27.9	27.9	27.9	16.062	0	3.6179	1355200000	9	W1WX63;W8ZML8;T9S7X3;T6LPA6;S0Z4F7;S0XWL6;F4T444;A0A125XFE1;A0A0F3USN1;A0A080ITP2;A0A066SYR4;A0A029LF05;A0A025CX60;A0A023Z1K3;X7P332;W1EYU6;V8KG37;V8FF55;V6FV37;V2TFL6;V2RQ77;T9G410;T9CJ54;T9A4R8;T6HC11;T6A2R8;T5U329;T5P6H3;S1P3R9;S1IB64;S1HYN3;S1H0K1;S1F034;S1CRD2;S0VC05;R8X7N2;Q1R7Y2;N4PG96;N4NTP8;N4NCV6;N3NNK5;N3K8P3;N3FFT6;N2QKB5;N2K6Y2;N2JMW7;N2GUY6;M9K550;M9IGX7;M9GVB9;M9G3F2;M9ETN5;M9E7C6;…	Hydrogenase 3 maturation protease	Q609_ECAC01599G0001;G994_02808;G749_03097;WG7_03349;WG5_03477;ECIG_01269;hycI;L408_03361;G966_03176;G723_01403;G952_02838;G943_03072;G938_02975;G736_03129;G716_02844;G701_02926;G686_02836;A13A_02869;A1WU_04771;A1WS_03432;A1WK_03745;A1UI_02925;A1U1_02912;WE7_03483;WEW_03073;A364_13712;WGO_02819;WIC_03098;A311_03388;A1UO_02794;A1UM_03326;A1U5_03228;A1SA_03619;A13W_01804;WE9_03482;WCM_00096;HMPREF09…	27.3226	27.3561	27.2897	22.4268	21.2766	22.2802	21.56	22.2802	21.1544	27.3789	27.1495	26.3494	1.87e-05	7.09e-07	27.3228	21.9945	21.6649	26.3494	5.65792
M8K8Z8	3	3	3	23.7	23.7	23.7	12.4	0	4.8746	2482400000	8	M8K8Z8;D8AR33;A0A029IF56;X7PRT0;W8ZMR7;W1WRZ0;W1F9I7;V8K7V6;V8FPD3;V6G1J6;V6FBF3;V2U0M2;V2QIP5;V1B9H3;V0YHV6;V0XVT2;V0X8I6;V0UW86;V0UI02;V0SE76;V0S4G6;U9ZZ33;U9ZJ34;U9YQX7;U9YQV5;U9XVG7;U9XL53;T9UM34;T9H198;T9DAJ4;T9AML6;T8KC10;T6MN94;T6I3W8;T6BBY0;T5V7I7;T5PIC6;S1PAV9;S1IX98;S1IMY4;S1HW65;S1EMP7;S1CC26;S0ZRT1;S0Y4C1;S0WIJ7;R8XDS8;N4PRF7;N4NVK1;N4NH53;N3P4E8;N3KWI2;N3FBI9;N2R093;N2KER6;N2JZ68;N2H…	Aspartate 1-decarboxylase;Aspartate 1-decarboxylase;Aspartate 1-decarboxylase beta chain;Aspartate 1-decarboxylase alpha chain	panD;BX14_02395;BX52_19520;O3K_20910	27.958	28.0816	27.9951	22.8392	21.1677	22.6298	28.1447	27.9633	27.8662	27.7427	27.9054	28.1665	1.89e-05	7.37e-07	28.0116	22.2122	27.9914	28.1665	5.79935
V8FMW2	3	3	3	31.5	31.5	31.5	16.758	0	4.9395	920940000	6	V8FMW2;W8TWI7;V8KHY5;V8FE52;V6FUR9;V6FG15;V1B3W3;V0YE33;V0XUT5;V0X2B8;V0TU19;V0TD51;V0S1T4;U9ZX43;U9ZRA9;U9YL19;U9YHB4;U9Y8L4;U9XDJ0;S1PRU1;Q8X872;N4P286;N4NXS2;N4NH00;N3N6I8;N3K8M6;N3EZK0;N2QQC7;N2JZG7;N2JXE4;N2GNF8;M9L2R7;M9IMB9;M9H2C8;M9GNM7;M9F7L2;M9EUW9;M8XH67;M8PF00;M8KQR5;M8KL67;M2MR75;L9HZ74;L5H310;K4VR50;K4US60;K3KKK9;J7RW23;J7QGW6;I4T3I1;I2XBP8;I2WVR8;I2WIU3;I2UEQ5;I2SNM3;I2RZZ5;I2R9E6;…	Membrane-bound lytic murein transglycosylase B	Q458_05090;mltB;V415_05685;Q458_20700;HMPREF1616_00544;HMPREF1611_04191;HMPREF1609_03251;HMPREF1608_04694;HMPREF1598_02251;HMPREF1595_01636;HMPREF1590_02209;HMPREF1620_04918;HMPREF1599_02821;HMPREF1592_04284;HMPREF1588_03016;HMPREF1589_04010;HMPREF1591_05293;A13A_02851;A364_13632;WGO_02801;ECO9455_30101;ECO9634_09301;EC54115_05968;ECW26_18920;HMPREF9349_01991;ECOG_00783;ERJG_01775;ERHG_02478;ERFG…	21.2952	21.8137	21.8907	26.7403	26.8743	26.5833	21.8907	21.8809	22.7375	21.8907	21.8809	22.7375	1.89e-05	7.33e-07	21.6666	26.7326	22.1697	22.7375	4.56291
W1WIP3	2	2	2	18.8	18.8	18.8	14.854	0	2.4528	659700000	9	W1WIP3;M9G6W4;A0A070SST2;H1BYH4;D3GVJ0;A0A0P7QHQ7;X7PML8;W8ZSY3;W8TE02;W1WZX1;W1HIP4;V8KE07;V6FJN8;V2TE70;V2QKL2;V0ZZH5;V0ZEK0;V0YBA5;V0VMZ9;V0TWQ9;V0SAW9;V0RX14;U9ZJL9;U9YZA4;U9YSC0;U9XYP2;T9SD18;T9G1S7;T9B4N1;T6MND9;T6HDS7;T6ARJ2;T5V6K2;T5P5M8;S1PK19;S1IIU9;S1HGZ4;S1F4K4;S1D7V0;S0ZC78;S0XRB1;S0W0Q9;Q8XDU8;Q1RB16;N4P7H7;N4P143;N4N8C2;N3NP54;N3FJI0;N2K9G3;N2JR12;M9K9P9;M9FHW4;M9FGL0;M8Y301;L9I9L0…	Uncharacterized zinc-type alcohol dehydrogenase-like protein YdjL	Q609_ECAC02275G0001;ECMP0215612_2355;AC45_1505;HMPREF0986_02558;EC042_1942;L408_02339;ydjL;Q609_ECAC01497G0009;V415_09190;EC990741_1912;G966_02068;G723_02984;HMPREF1616_04871;HMPREF1611_00375;HMPREF1608_01077;HMPREF1604_01028;HMPREF1598_01444;HMPREF1595_04774;HMPREF1590_02733;HMPREF1620_05116;HMPREF1599_05260;HMPREF1588_02802;HMPREF1591_01702;G994_01846;G952_01789;G938_02031;G749_01542;G736_02033…	26.4564	26.3739	26.4304	26.1994	26.0852	26.0367	23.0958	22.7486	22.2271	22.8576	23.0125	22.0135	2.17e-05	8.62e-07	26.4202	26.1071	22.6905	22.0135	3.79234
A0A017IAU3	2	2	2	17.9	17.9	17.9	18.822	0	2.1405	415310000	3	A0A017IAU3;M9GAE8;M8QCS1;M8KNF1;M8KKA7;A0A0H3F243;A0A073H7V8;W1EUQ6;N3KBX1;N2QH05;N2GZH0;M9H4H1;M9DX51;K3KJJ5;H4UNH6;G0F5K1;F4SPH2;D8C1B2;A0A125WZC8;A0A0Q3YRF2;A0A0E0U2P4;A0A080FM54;A0A075LHK1;A0A074HUF2;A0A073VY31;A0A070T500;A0A070KDY3;A0A069XDC6;A0A029LZW6;A0A029KEG3;X7P2P5;W1V2B4;V8F925;V6FEN0;V0TM19;V0RZ92;V0A195;U9XHJ4;T8J5E9;S1I911;S1I8S8;S1EQN0;R8XBP2;L3KGR5;K4X653;K4V2F7;J7RWM9;J7Q9I0;I4S…	Uncharacterized oxidoreductase YgfF	AC26_2792;ECMP0215528_3385;ECC34666_3398;ECMP02155212_3391;ECMP0215527_3312;AB67_3337;ECMP0209801_3336;EC2875150_3259;ECP02999171_3744;ECMP0209802_3779;EC174750_3152;ECN1_3065;ECDEC6A_3515;UMNF18_3733;ECHG_02765;HMPREF9551_03727;UMNK88_3596;L960_4060;AC84_3376;AC22_2159;AC45_1202;AC15_3246;AD16_2096;AB99_3263;AC56_3250;L408_03530;Q610_ECBC00193G0002;Q458_31540;EC990741_3116;HMPREF1598_02495;HMPRE…	22.174	21.749	21.478	25.695	25.7546	25.8269	25.7924	25.9579	25.6971	23.0733	21.9785	22.9039	2.19e-05	8.83e-07	21.8003	25.7588	25.8158	22.9039	3.16388
L3QSY0	4	4	4	7.1	7.1	7.1	96.94	0	5.2155	712870000	8	L3QSY0;E1JFC7;H4UFN1;U9YCI7;A0A0L6XTQ0;I0VQ90;X7PSA2;W1X6M2;V8K5P5;V8FGP3;V6FGZ3;V2V1K8;V2QUD3;V1A0F9;V0Z7R9;V0XSS9;V0XKR3;V0U495;V0SEX4;V0RR20;V0AM08;V0ACN7;U9ZEW2;U9YYU2;U9XTL1;T9HRK1;T9DXN3;T9BE66;T6MZX6;T6IBJ0;T6ASP1;T5VG11;T5PDU3;S1H300;S1F6C2;S1E0E1;S0Z844;S0XZA5;S0VX82;Q8XCR8;N4PS92;N4P957;N4NPK1;N3P3D7;N3KTZ2;N3F911;N2K8B5;N2K034;M9K927;M9J0W1;M9H8Q9;M9GD95;M9FZP4;M9FHI8;M8R4D5;M8KYL7;M8K…	Bacteriophage N4 adsorption protein A	A1UO_00509;HMPREF9347_05687;ECDEC6A_0710;HMPREF1589_02204;ECW26_30720;L408_01058;Q609_ECAC01412G0005;V415_15850;Q458_14080;EC990741_0668;G966_00640;G723_03791;HMPREF1616_05306;HMPREF1611_01473;HMPREF1609_02733;HMPREF1608_02809;HMPREF1598_03411;HMPREF1595_03841;HMPREF1590_03165;HMPREF1620_00939;HMPREF1599_00189;HMPREF1592_00414;HMPREF1588_00708;HMPREF1591_03033;G952_00590;G943_00276;G938_00598;G74…	26.1065	25.8637	25.5346	26.003	26.0047	26.0071	26.0351	25.9146	25.8605	22.1312	21.1672	22.3572	2.66e-05	1.1e-06	25.8349	26.0049	25.9367	22.3572	4.11973
E9YMS9	2	2	2	2.2	2.2	2.2	93.403	0.0028502	1.4955	1107400000	16	E9YMS9;A0A0X5FL75;E9YN18	(void)	ERHG_04962;ERHG_05052	26.7782	26.3696	26.0575	21.2554	21.2112	21.0333	22.7317	21.0333	22.3349	27.1579	26.5399	26.965	2.66e-05	1.09e-06	26.4018	21.1666	22.0333	26.965	5.23516
W1F078	3	3	3	47.4	47.4	47.4	12.719	0	5.5944	680880000	11	W1F078;V6FWB1;V6FHS5;N4PD82;N4P5G0;N4N671;N3KEK3;N3F120;N2QQA4;N2JYG2;N2GUN6;M9KBL1;M9HTS6;M9HM42;M9H7Z2;M9EFM4;M8QGJ1;M8KQ82;M8KNC4;L9I1I6;K3LH29;I4T063;I2XEY4;I2WVZ1;I2WHF6;I2UT86;I2SX85;I2S1I9;I0VT66;H9UV13;H4UM20;G0FFD9;E8PT61;E3PF02;E2QPN7;D8BYD8;D3H255;B7N5Z5;B7MH54;B7LCE6;B6I6U5;B3H917;A7ZPK5;A0A173E9N0;A0A142UZY3;A0A140N7Z7;A0A125XN45;A0A125WTX1;A0A0P8ECJ7;A0A0H3XAE3;A0A0H3PPU2;A0A0H3EMS6…	Uncharacterized protein YfeC	EC970259_2791;EC990741_2558;ECP03018677_2704;ECP03018673_2701;ECMP0209801_2731;EC2875150_2788;ECP03018674_2666;ECP02999171_3156;EC2719100_2887;ECMP0209802_3237;ECMP0215528_2808;ECMP0215612_3100;EC174750_2498;ECC34666_2845;ECMP02155212_2868;ECMP0215527_2785;EC34880_3098;ECN1_2534;EC54115_08335;EC23916_3071;EC40967_2526;EC90111_0999;EC40522_3271;EC12264_2582;EC970246_1294;ECW26_21530;P12B_c2513;ECD…	26.1129	26.0539	26.0904	22.7063	21.7465	22.807	26.1719	25.8316	25.9403	26.1882	25.8781	26.0042	2.82e-05	1.19e-06	26.0857	22.4199	25.9813	26.0042	3.66579
Q1R5B6	15	1	1	56	6.2	6.2	48.738	0	2.501	4609100000	16	Q1R5B6;B7MEJ5;A0A0G3J395;A0A0E2L0T9;A0A0D8VYL8;A0A070KJ79;A0A0H2Z3V4	(void)	gor	22.5145	21.0258	22.999	28.8488	28.5196	28.4351	28.3348	28.7615	28.4449	28.5734	29.4435	29.1555	3.09e-05	1.32e-06	22.1798	28.6012	28.5137	29.1555	0.0874703
E6BUH9	2	2	2	51.2	51.2	51.2	4.9747	0	3.4828	817190000	8	E6BUH9;E9YN86;V6FTI5;V6FK66;M9E7T5;I2WR82;I2WAG5;I2ST80;I2RMR4;F4VDQ5;F4SJ65;A0A125X4F1;A0A0E0TYE5;A0A075L2Q3;A0A073V247;A0A073HJ23;A0A070TPJ1;A0A070KQ41;A0A069XES8;A0A069WVG1;A0A029PQV3;A0A029MUT2;A0A029KUP5;X7PMQ6;V2THD4;V2R4W7;T9SVC0;T9G3E2;T9AEZ4;T8K7G2;T6M3P0;T5V0G7;T5ND72;S1IZT1;S1IA37;S1GXB9;S1F8A6;S1DA96;S0YXN0;S0YBY0;S0W2W9;R8YCP8;M9K2G2;L4VQK9;L3QDH8;L3PE23;L3BKG1;L2XRG9;K3KT06;I4SDX1;I…	Uncharacterized protein YdfK;Uncharacterized protein YnaE	HMPREF9350_06110;ERHG_05129;EC970259_1810;EC990741_1640;EC174750_1365;EC40967_0616;EC90111_3557;EC12264_3628;EC12741_5040;ECPG_04812;ECHG_01392;UMNK88_1971;L960_0803;AC22_5388;AB67_1748;AC96_1683;AC15_0632;AD17_4525;AD16_5523;AB26_1285;AB99_1733;AC56_1742;L408_02078;G966_01641;G723_02743;G994_01508;G952_01549;G938_01729;G893_02077;G749_01279;G701_01694;G686_04660;A1WS_01946;A1WU_03392;A1WK_02395;…	26.4351	26.2862	26.2044	26.5179	26.0388	25.7295	22.2016	21.4759	21.5963	23.147	22.596	21.891	3.38e-05	1.46e-06	26.3086	26.0954	21.7579	21.891	4.55063
V2QTW7	2	2	2	19.2	19.2	19.2	18.321	0	3.3934	997410000	7	V2QTW7;V1AI78;U9ZED0;S1IVH9;M9ENW4;L3KPQ5;L2V055;I2XEK7;I2WMV8;I2S3U9;H4UJ34;G0F1J1;F4SJ58;E9Y9G4;E1HJT0;D8AU62;D7ZRG8;C8U8L2;A0A142UX53;A0A140NBR0;A0A125X451;A0A0H0GSF4;A0A0E2U8A4;A0A0E2TGN7;A0A0E1T3B9;A0A0E1M1V4;A0A074IL82;A0A073VRR9;A0A070UN53;A0A070D009;A0A069XDU6;A0A069X364;A0A037Y2N1;A0A029KUS1;P31131;E1IUT4;A0A178S2N1;A0A075L8R9;H9USA8;W1UZ18;W1EVY8;V8FD00;V6FVV8;V0Y1X6;V0U451;V0R9V1;V0AA2…	Protein YdeJ	G723_02736;HMPREF1616_02102;HMPREF1592_00260;A1WS_02153;EC174750_1559;A1SA_02400;WCM_03601;cinA;ECDEC6A_1808;UMNF18_2002;ECHG_01385;ERHG_00284;HMPREF9543_01300;HMPREF9541_04354;HMPREF9550_01348;ydeJ;BX14_08970;BX52_03035;Ec53638_4900;AC44_1876;AC22_3911;AC16_3593;BU56_16145;AD17_4533;AD16_3805;AC56_1732;HMPREF9348_03957;L960_0795;Q610_ECBC00403G0002;Q458_22745;HMPREF1609_01369;HMPREF1598_03421;HM…	26.8243	26.6043	27.02	22.4354	21.7539	21.0724	21.3534	22.2477	21.6803	22.5152	22.7191	22.923	3.41e-05	1.49e-06	26.8162	21.7539	21.7605	22.923	5.0623
X7PP91	3	3	3	31.1	31.1	31.1	14.95	0	4.1882	641490000	13	X7PP91;W9ADP6;W8SRT3;W1X468;W1F742;V6G0J9;V6FMC8;V2TMI1;V2REL1;V1ASR5;V0YYM7;V0XVI6;V0SUY7;V0R324;V0ADQ1;U9ZUK3;U9YH29;U9YF94;U9XY24;U9XFN3;T9RQQ8;T9GFB9;T9DIT7;T6M210;T6HUU5;T5VDF0;T5PJQ1;S1J1E8;S1IF25;S1H1U0;S1FE20;S1DQ92;S0YQS7;S0XJK2;S0VUS7;Q8XC34;N4PIK1;N4NT17;N4NR00;N3NER9;N3K827;N3FEQ6;N2QZE1;N2KJC4;N2JPM3;N2HIM0;M9LAG3;M9I8Q6;M9H9U8;M9H4B2;M9GHL1;M9FFR7;M8XX34;M8R0H6;M8LIY6;M8KDF1;L9IGT9;…	Hydrogenase-1 operon protein HyaE	L408_01483;hyaE;Q609_ECAC01328G0005;G966_01059;G723_02142;HMPREF1616_01638;HMPREF1611_02255;HMPREF1608_01990;HMPREF1595_00139;HMPREF1590_04615;HMPREF1620_01546;HMPREF1599_02027;HMPREF1592_04106;HMPREF1588_03187;HMPREF1589_03773;HMPREF1591_04880;G994_04988;G952_01025;G943_01097;G749_02372;G736_00973;G701_01072;G686_00975;A1WS_01470;A1WU_02714;A1WK_01771;A1UI_01089;A1U1_00882;WG7_02518;WG5_02646;WE…	21.808	21.7674	22.5931	25.6322	25.77	25.5286	26.0588	25.6525	25.6896	26.2102	25.9035	25.4004	3.42e-05	1.54e-06	22.0562	25.6436	25.8003	25.4004	-0.0377533
X7NZ47	4	4	4	21.9	21.9	21.9	30.318	0	5.5269	977060000	5	X7NZ47;W8ZY70;W1EZ42;V8KFU5;V8F9R9;V6FX24;V6FBC3;V2T884;V2RX32;V1AT02;V0YP22;V0YCH7;V0XPB5;V0W1A0;V0TBF3;V0SWU6;V0S4S1;V0ADG5;U9ZML1;U9Z2L0;U9YS15;U9YBC7;U9XS53;T9TEQ3;T9CGY9;T8J4M7;T6LE73;T6GJH0;T5ZX76;T5UE06;T5NW14;S1P6J2;S1J7P9;S1IDF6;S1GT10;S1E815;S1D212;S0Y992;S0XN11;S0VFN3;R8WRK4;N4PBH7;N4NDM5;N4MY68;N3NFE2;N3JTY9;N3EVA7;N2QBP1;N2JUA7;N2JJI8;N2GHB1;M9KUG9;M9H244;M9G5S4;M9G1F7;M9FXZ8;M9DLN7;…	Formamidopyrimidine-DNA glycosylase;DNA-formamidopyrimidine glycosylase	mutM;BX14_18975;BX52_18875;O3K_00665;UC41_20865;ECO9455_19613;Q609_ECAC01879G0005;ECDEC2C_4334	21.2421	21.2047	21.0337	21.2047	23.1439	21.6214	26.4026	26.4838	26.5942	26.4279	26.5046	26.5865	3.42e-05	1.53e-06	21.1602	21.99	26.4935	26.5865	-0.012817
X7P5M8	7	7	7	16.6	16.6	16.6	67.295	0	10.558	2094600000	12	X7P5M8;W8ZTU5;W1X2H7;W1F6B4;V8K4E2;V8FFH9;V6G3Z4;V6FI31;V2TC41;V2R0Z2;V1A2V5;V0YJT5;V0XKL9;V0UYT2;V0UAZ9;V0SL18;V0SBL3;U9ZZ15;U9ZEZ7;U9YX40;U9Y8I7;U9XH28;U9XD94;T9SNQ3;T9FW77;T9CQ44;T9A8M7;T6LN39;T6H8T6;T5ZXL7;T5UXT0;S1P8C7;S1IRU0;S1HSM4;S1HGM0;S1F3W7;S1D5N8;S0YZB4;S0XHU6;S0VFA9;Q1R9N0;N4P659;N4P1H5;N4NIZ5;N3N814;N3KA94;N3FF26;N2K113;N2JPQ1;N2HD38;M9KAY2;M9IKZ9;M9HNS7;M9H7F2;M9GB74;M9FAI3;M8Y524;…	Inner membrane protein YejM	L408_02815;Q609_ECAC01417G0009;V415_17860;Q458_17835;EC970259_2506;EC990741_2362;G966_02604;G723_03512;HMPREF1616_04408;HMPREF1608_02328;HMPREF1609_04346;HMPREF1604_04268;HMPREF1598_00567;HMPREF1595_02681;HMPREF1590_01235;HMPREF1620_03148;HMPREF1599_04176;HMPREF1592_02600;HMPREF1589_02332;HMPREF1591_05100;HMPREF1588_05608;G994_02311;G952_02296;G943_02506;G938_02441;G749_02540;G736_02611;G716_0236…	27.7457	27.128	27.0711	27.3865	27.2414	27.3315	22.4083	22.8508	21.2729	27.6491	27.368	28.1429	4.13e-05	1.88e-06	27.315	27.3198	22.1773	28.1429	5.14247
W1FRC5	10	1	0	48.5	7.7	0	32.807	0	2.2893	4679800000	11	W1FRC5;V8F0F2;V1B4F3;K4VN27;K4V697;I2UNU4;D8AWX9;D8AQ01;C8UCZ1;A0A142UUA9;A0A138L252;A0A073VM57;A0A027TVW2;H4UL10;A0A0T5XKI1;A0A0A8J5M2;A0A0A8J5V4;N2GYC3;M9H3N0;M8PIY1;M8KYY8;M8JXQ6;A0A0Q3AUH1;A0A0B0Z4F4	(void)	Q458_34410;HMPREF1616_00173;ECO9634_16132;ECO9455_06441;galF;BY96_14540;ECP02999171_2709;ECMP0215528_2383;ECC34666_4987;ECMP0215527_5328;ECMP02155212_5616	22.5255	21.1652	22.8049	21.1881	22.696	22.1836	22.8049	22.4081	22.0114	29.598	28.7945	29.8875	4.39e-05	2.03e-06	22.1652	22.0225	22.4082	29.8875	0.142636
W1EZC8	2	2	2	20.9	20.9	20.9	19.882	0	4.1237	574330000	14	W1EZC8;I2WQ72;W8ZNI0;W8T291;W1XBZ1;V6FPS2;V2QQ21;T6N246;T6BCG3;T5PV46;S1IJ07;S1I5T7;S0ZTD8;S0YIV7;N4PPZ8;N4NTP0;N4NFZ8;N3NL80;N3JYR5;N3F9T8;N2QZD0;N2KAL2;N2K6R7;N2HG61;M9LA49;M9I7N8;M9HSN6;M9GDU3;M9FUJ9;M9FGX4;M8YFN6;M8PXA4;M8KQ41;M8KH51;L9IRM5;L3QUR3;K3LT84;I4SY29;I2XGD1;I2W538;I2UQB8;I2SYF9;I2RK44;H4UF27;H1BRR2;G0FBN3;F4VRS7;E9YDB2;E9XPV6;E8Y9I3;D6J6S7;D6I6F9;D6HSN0;C8UID9;C8U239;C8TIU5;B3HJZ5;…	Mhp operon transcriptional activator	EC40967_0356;Q609_ECAC00220G0002;EC970259_0410;G723_03969;G749_00365;G716_00344;G686_00332;A1WS_00834;A1WU_02095;WG7_00452;WG5_00454;ECP03018677_0419;ECP03018675_0459;ECP03018673_0380;ECP030186713_0473;ECMP0209801_3601;ECP030186711_0473;EC2875150_0340;ECP03018672_0456;ECP03018674_0480;ECP02999171_0573;EC2719100_0581;ECMP0215528_0407;ECMP0209802_0846;ECMP0215612_0847;EC174750_0316;ECP03018671_0549…	25.9945	25.9665	25.8872	26.1293	25.5882	25.9175	25.6074	25.6119	25.6086	21.2634	21.5865	22.6222	4.99e-05	2.33e-06	25.9494	25.8783	25.6093	22.6222	4.12536
J7R3E7	3	3	3	7.8	7.8	7.8	45.678	0	2.9075	2531300000	8	J7R3E7;J7QTG8;E3PDY0;C3T2H2;B7N5N8;B7MG40;X7P5W2;W8ZU24;W1F0W7;V8K2S0;V8FHH4;V6FY25;V6FI35;V2TCA2;V2QSZ2;V1AZF8;V0Z987;V0XY90;V0XJX2;V0UWV8;V0UR21;V0SXJ5;V0SE14;V0A6G7;U9ZTR1;U9YUI1;U9YPT0;U9Y6Z2;U9Y147;T9SMJ4;T9G7T4;T9CZ07;T9B396;T6LNC2;T6H961;T6A8C9;T5UMU8;T5P6B9;S1PGE0;S1IR24;S1I561;S1GSM8;S1ETF8;S1DF32;S0YYW4;S0Y148;S0VFH5;N4PI53;N4NVP9;N4N7B0;N3N847;N3K0F2;N3FFC0;N2QQR2;N2KET6;N2JQ26;N2H3B2;…	NADH-quinone oxidoreductase subunit N	nuoN;BX52_12310;BX14_26160;O3K_08120;UMNK88_2826;Q609_ECAC01869G0008	22.0523	21.2945	22.3826	21.2945	22.5354	22.6021	27.3997	27.8361	27.608	27.305	27.5712	28.8822	5.09e-05	2.41e-06	21.9098	22.144	27.6146	28.8822	-0.23416
A0A024L0H3	5	5	5	23.1	23.1	23.1	40.386	0	8.4441	1109700000	8	A0A024L0H3;N4P450;N4NZM9;N4N780;N3N703;N3F232;N2KER5;N2JZF4;M9L6I1;M9FI60;K3KN27;H4ULN1;G0FDG5;A0A142V766;A0A140N9N7;A0A125X1M5;A0A0H0H659;A0A0E0U0L9;A0A0A0FDJ0;A0A080F3T2;A0A074IIQ0;A0A070UW00;A0A070SSD3;A0A069XZ93;A0A037YLX8;A0A029N2M7;A0A029KMY6;S1IFH4;L3KK10;I2XIB4;H9UUJ8;E9YBF0;E3PDV5;E1HST5;D8C020;D8B9M4;D8ANT6;A0A0J2DYF6;A0A0H3X752;A0A0E1LZI4;F4SGI3;P77690;C4ZU95;B1X8W6;A8A2C0;I0VSU2;V8K6M…	UDP-4-amino-4-deoxy-L-arabinose--oxoglutarate aminotransferase	arnB;UMNK88_2805;yfbE;ECW26_22830;BX52_12415;BX14_26060;UC41_21545;b2253;O3K_08225	26.5498	26.3171	26.6974	22.0088	22.1246	22.2404	22.5982	22.3562	21.9807	21.2384	21.7678	22.7387	5.15e-05	2.56e-06	26.5214	22.1246	22.3117	22.7387	4.60643
T9H4G6	2	2	2	21.9	21.9	21.9	11.465	0	3.2701	435720000	6	T9H4G6;T9DSW9;S1I5C0;S1EIM7;I4T4P5;E3PCN0;A0A140NAH9;A0A0E1LYW5;A0A0E0U1G6;A0A074J2R1;A0A070UTB2;A0A070CNS2;A0A069XV84;A0A037YEL7;A0A029MF90;A0A029KP69;A0A025CAZ9;V1BVC0;V0XHM7;V0A2H9;M9G848;M9FCM1;K3JTS3;I2S1P8;E1HGP8;D8BZJ9;D8AKT6;D7ZWN7;D7XF13;A0A0Q3CW15;A0A0H3X758;A0A094VKJ0;A0A023YZS1;V2QJ94;L3KKM2;L2UZ33;H9UU39;A0A0E1T386;P76406;A0A029HWJ0;T6HYL7;H4LDP0;H4KIP4;H4K4J0;H4JNU5;H4J9U8;H4ITP3;H4…	Uncharacterized protein YegR	G952_02188;G943_02404;A1WS_02659;A1UI_02297;EC54115_04882;ETEC_2225;UMNK88_2629;AC44_2583;AC16_2688;BU56_21750;AD17_0348;yegR;AB99_2429;AC56_2441;BX51_15895;HMPREF1616_00123;HMPREF1609_04236;HMPREF1620_03044;ECMP0215612_2793;EC174750_2164;ECN1_2084;EC970246_0989;HMPREF9543_00201;HMPREF9551_03097;HMPREF9541_01377;HMPREF9550_03215;HMPREF9552_05294;G723_03410;A1SA_02941;WCM_04216;P12B_c2185;Ec53638_…	25.1263	25.0631	25.0096	21.4106	21.7423	21.074	22.5648	22.1182	22.8052	22.5648	22.1182	22.8052	5.15e-05	2.53e-06	25.0663	21.409	22.4961	22.8052	3.65733
V0XC26	28	2	0	68.9	5.8	0	54.724	0	4.9265	2342200000	17	V0XC26;V0SY74;B1LES2	(void)	HMPREF1608_04454;HMPREF1595_00407;EcSMS35_1585	21.7926	21.5083	23.07	27.9047	28.0808	27.2904	27.813	27.6028	27.2607	27.3472	28.2058	27.5722	5.15e-05	2.49e-06	22.1236	27.7586	27.5588	27.5722	0.199767
X7P682	3	3	3	11.7	11.7	11.7	27.399	0	2.4887	770730000	3	X7P682;W1XBZ4;W1F8N8;V8FFC7;V6G1M2;V6FKI0;V2TBY6;V2QX96;V1A6U3;V0YXE8;V0YG36;V0XKM0;V0URI1;V0U454;V0T8E4;V0SYW5;U9ZYV8;U9ZTJ3;U9YYY9;U9YUS4;U9YIL6;U9XZI5;T9SNH9;T9H4L1;T9CZT0;T9A8D6;T8JEG4;T6LRM2;T6HU03;T6A6K8;T5UXM1;T5P7U9;S1P7P1;S1I6G6;S1I480;S1GTE9;S1EIC1;S1D605;S0ZA81;S0Y0V5;S0VQ63;R8XUJ4;N4P3Q5;N4NKE6;N4N4K3;N3NQU5;N3KAV1;N3FA33;N2QP87;N2JZQ7;N2JSV7;N2GW38;M9JX72;M9HLD4;M9H1K5;M9GEC7;M9G4P2;…	Transcriptional regulatory protein YehT	L408_02751;Q609_ECAC00245G0004;Q458_18160;EC970259_2436;EC990741_2287;G966_02539;G723_03448;HMPREF1616_04336;HMPREF1611_01739;HMPREF1608_02738;HMPREF1609_04276;HMPREF1604_04196;HMPREF1598_00637;HMPREF1595_02449;HMPREF1590_01164;HMPREF1620_03082;HMPREF1599_02763;HMPREF1592_02669;HMPREF1588_01292;HMPREF1589_01427;HMPREF1591_02278;G994_02241;G952_02228;G943_02442;G938_02371;G893_02651;G749_02061;G73…	22.2459	21.8157	22.8269	21.8157	22.1809	21.1046	25.9934	25.9579	26.0908	22.3967	22.3159	22.1015	5.15e-05	2.56e-06	22.2962	21.7004	26.014	22.1015	3.74267
I0VR27	5	5	5	29	29	29	24.232	0	7.1605	1005300000	9	I0VR27;W1EZE7;V8FDB0;V6FSI2;V1AAD5;V0AA72;U9Y8X5;T9GZ17;T9DT23;N4PB76;N4NV45;N4NTU8;N3P5P1;N3KC38;N3FM75;N2R3G1;N2KBT2;N2K139;N2H4X2;M9KLY4;M9I6B3;M9GUD6;M9GDR3;M9G9C2;M9F1M2;M8Q866;M8L3T7;M8L123;L3PFA1;L3L3G2;K4XWL2;K4V1U2;I4SXT0;I2XH02;I2W5W3;I2UQ70;I2SYV5;I2S545;H9UNW9;H4UEY7;G0FBJ6;F8XEQ2;E9YD77;E9TAT4;E6BHD3;E3PEN6;E1IZI1;E1IUN2;D8EM55;D8BRC6;D8B0I2;D8AH80;D7ZMR4;D7XKM6;D7X1Z8;D6HSJ1;C8UI99;…	Uncharacterized protein YkgG	ECW26_28490;Q458_21975;EC970259_0366;HMPREF1616_03593;HMPREF1599_00560;HMPREF1591_00523;G952_00371;G943_00503;ECP03018677_0370;ECP03018673_0337;ECP03018675_0419;ECP030186713_0419;ECMP0209801_0514;ECP030186711_0419;EC2875150_0296;ECP03018672_0394;ECP03018674_0416;ECP02999171_0523;EC2719100_0541;ECMP0209802_0803;ECMP0215528_0370;ECMP0215612_0806;ECP03018671_0507;EC174750_0276;ECC34666_0364;ECMP0215…	26.8075	26.7259	26.7632	26.746	27.0435	26.7029	26.8969	26.9241	26.8638	22.5831	22.8091	21.189	5.23e-05	2.63e-06	26.7655	26.8308	26.895	21.189	4.70121
D8EUC5	4	4	4	12.5	12.5	12.5	48.149	0	4.1823	1150000000	5	D8EUC5;X7PN12;W9AF81;W8TAF0;W1X0C4;V8K2V0;V8FBH0;V6G4F0;V6FFA9;V2THQ3;V2RA08;V1A489;V0Z286;V0Z018;V0YHJ2;V0VCJ6;V0SUJ0;V0ALH9;U9ZE22;U9ZDW9;U9Z051;U9YWY7;U9Y4H8;T9TSQ3;T9GG07;T9D2B5;T9AEJ2;T6MEG1;T6HH48;T6AW36;T5NZH1;S1IN37;S1HZX9;S1HLB1;S1F9F7;S1DV75;S0YY68;S0XUX9;S0VKM6;Q1RBZ2;N4PMX8;N4P2Q5;N4NIN0;N3NCW5;N3K595;N3FHR7;N2QNZ2;N2K4C9;N2JM44;N2H094;M9KFR1;M9HVE1;M9HV48;M9GII5;M9G7Z0;M9FDV8;M8PNI5;…	Uncharacterized protein YdcJ	HMPREF9345_04816;L408_01940;Q609_ECAC01601G0011;V415_18915;Q458_27350;EC970259_1666;EC990741_1509;G966_01776;G723_02577;HMPREF1616_04563;HMPREF1611_01256;HMPREF1609_00739;HMPREF1608_00307;HMPREF1604_05076;HMPREF1595_01295;HMPREF1620_01074;HMPREF1592_00055;HMPREF1599_03968;HMPREF1588_00320;HMPREF1589_00127;HMPREF1591_00436;G994_01377;G952_01425;G943_01668;G938_01584;G749_01147;G736_01680;G716_0125…	27.2399	26.2039	26.6441	23.11	22.4009	21.8254	22.0463	21.8254	21.2967	27.3741	26.368	26.6229	5.27e-05	2.71e-06	26.696	22.4455	21.7228	26.6229	4.97314
V6FM39	2	2	2	18.5	18.5	18.5	29.4	0	4.406	827010000	10	V6FM39;H4UHG8;H1BVQ4;W1F9Q3;I0VNQ6;X7PQF1;W8ZQ60;W1X130;V8KCU7;V8FH12;V6G3P2;V2TMU8;V2RD44;V1B2X5;V0ZMR9;V0Y387;V0XUX2;V0W3I8;V0T511;V0SVE3;V0RHI6;V0AD81;V0A3C5;U9ZNE2;U9YT99;U9Y9A6;U9XI82;T9SYR2;T9GQC8;T9DGK4;T9A6D9;T6MFX0;T6I6F4;T6ADD3;T5UT13;T5NYN4;S1PIE5;S1IDU9;S1IDI4;S1H034;S1F1S0;S1DD35;S0YNY8;S0XVL8;S0WBJ0;R8Z2M7;Q1RD38;N4NAT7;N3KMF2;N3F6Z4;N2QSR2;N2H512;M9KLW9;M9HNM3;M9H3I0;M9GBH2;M9FLG7;…	Lipoprotein-releasing system transmembrane protein LolC	EC990741_1232;lolC;HMPREF0986_01588;ECW26_37070;L408_01615;Q609_ECAC01564G0021;V415_10705;Q458_17510;G966_01190;G723_02281;HMPREF1616_00732;HMPREF1611_02401;HMPREF1609_02284;HMPREF1608_02124;HMPREF1604_01781;HMPREF1598_04968;HMPREF1595_00271;HMPREF1590_03807;HMPREF1620_01673;HMPREF1599_00922;HMPREF1592_00673;HMPREF1589_00413;HMPREF1588_03812;HMPREF1591_04736;G994_05147;G952_01161;G943_01306;G938_…	22.3793	22.1504	21.0754	26.1303	26.6555	26.1225	26.019	26.0072	26.0282	22.288	21.5849	21.0154	5.27e-05	2.71e-06	21.8684	26.3028	26.0181	21.0154	4.67334
Q5MDC1	9	1	1	64	13.5	13.5	18.611	0	2.1451	5664100000	11	Q5MDC1;Q5MDB9	Malate dehydrogenase	mdh	29.8219	29.2837	28.697	22.4004	21.6293	22.9919	22.0644	22.9919	21.3238	21.8621	23.0668	22.2512	5.32e-05	2.8e-06	29.2675	22.3405	22.1267	22.2512	7.14082
A0A073H4V0	4	4	4	11.5	11.5	11.5	40.297	0	6.2179	3970500000	18	A0A073H4V0;A0A070K9S8;V6FWA8;V6FDU7;N4PBS1;N4NEE7;N4N863;N3N7U4;N3K897;N3EVN3;N2QEA4;N2JTC2;N2GGZ1;M9KU58;M9HM57;M9G7I2;M9FZE0;M9D5H0;M8YM39;M8Q845;M8KFT3;M8KA70;K3KFQ6;I2X6V7;I2X097;I2WB65;I2UCA9;I2SU65;I2RST2;H4UQQ7;H4LIK9;H4KND5;H4K8X3;H4JU47;H4JED9;H4IYI1;H4IHJ8;H4I2K8;H3KV56;G0F8I3;E3XSH6;D8C2E2;A0A177BHZ7;A0A125XCG7;A0A125WX34;A0A0E0U4W3;A0A080FPH8;A0A075LA86;A0A074ICQ7;A0A074HQQ8;A0A073VV7…	C4-dicarboxylate transport protein;Aerobic C4-dicarboxylate transport protein	dctA;UMNF18_4449;EC236275_3984;UMNK88_4307;L960_3383;BX14_14900;BX52_21515;O3K_01255;HMPREF9540_00610;Q609_ECAC01313G0006;Q609_ECAC01909G0002	21.8451	22.1751	21.1971	22.4419	21.3209	22.3334	29.5999	29.2336	29.3564	29.121	27.2061	29.9478	5.32e-05	2.81e-06	21.7391	22.0321	29.3966	29.9478	0.63833
U9ZNT2	2	2	2	29	29	29	7.5707	0	2.1598	316330000	5	U9ZNT2;A0A0H2V4R2;A0A0A0G101;D8EM06;H9UP03;A0A179RBQ8;A0A178S6U1;A0A178QL83;A0A178Q8U8;A0A166U3M5;A0A163CWC8;A0A161ZI99;A0A142V5Z8;A0A120LWM6;A0A0V9L5Y4;A0A0L6XYL8;A0A0J8XVA2;A0A0H0R043;A0A0F3UHP7;A0A0F3TQH6;A0A0D7ZWB7;A0A0C2EYR3;A0A0C2BEA4;A0A0B1GFV4;A0A0A2RRC1;A0A094XSW9;W1EZQ4;V8JQJ9;V8FEC4;V6FPT8;T8KCL7;S1HSU9;R8XJ46;N4PD80;N4P3P6;N4NQV4;N3NVM8;N3K862;N3FHG0;N2QXI9;N2KNL3;N2JS71;N2HC12;M9LD37…	Lactose operon repressor	HMPREF1620_04423;HMPREF9345_02176;lacI;G893_00927;A1WK_01114;WEW_02256;ECN1_0285;UMNF18_326;ERHG_01631;ETEC_0401;ECs0398;ECSE_0370;UMNK88_395;L960_2041;AC26_0419;G723_03970;HMPREF1616_02474;HMPREF1609_01659;HMPREF1608_03302;HMPREF1604_05102;HMPREF1595_00493;HMPREF1598_04541;HMPREF1590_00686;HMPREF1592_01932;HMPREF1589_03430;HMPREF1591_02827;G994_00408;G952_00407;G943_00449;G749_00364;G736_00353;G…	25.5209	25.4148	25.4648	22.5608	22.9968	23.1453	22.4592	22.2735	22.2621	21.6687	21.3057	22.3842	5.47e-05	2.91e-06	25.4668	22.901	22.3316	22.3842	3.68058
X7PM01	2	2	2	64.1	64.1	64.1	8.7527	0	4.0981	954940000	5	X7PM01;W1X3R0;W1ERX3;V8FM87;V6FRE2;V6FJ65;V2TEB0;V2QXJ0;T9SDA3;T9H7P2;T9B7B6;T6MC04;T6HP56;T6AGW3;T5V5Y4;T5PA82;S1PK80;S1HH38;S1EW26;S1DUS5;S0Z6M7;S0Y9U6;S0W0W3;N4PJB5;N4NMC2;N4NGD0;N3NIP9;N3K2R3;N3FBW2;N2K2A9;N2JLX3;N2HFW5;M9K9V1;M9HRU6;M9GKF3;M9EXH3;M9E5L2;M8YT40;M8PWG5;M8L0I5;M8KT52;M2NTF1;L9IAP2;L5HCB1;L4VJ23;L4J7Q2;L3QLE7;L3Q606;L3P5F3;L3KMW5;L3CAQ5;L2XNR3;L2V1U2;K4WI81;K4W3X8;K3LKN1;I4SWC7;…	Uncharacterized protein YebV	L408_02398;Q458_04285;EC970259_2143;EC990741_1978;G966_02128;G723_03043;G994_01906;G952_01897;G938_02090;G749_01603;G736_02087;G716_01708;G701_02001;G686_01899;A13A_01793;A1WK_02700;A1UI_02036;A1U1_01849;WG7_01828;WG5_01942;WE7_02453;ECP03018677_2100;ECP03018675_2070;ECP03018673_2103;ECP030186713_2149;ECMP0209801_2123;ECP030186711_2097;ECP03018672_2119;ECP03018674_2074;ECP02999171_2444;EC2719100_…	21.8849	21.0416	23.0647	26.8938	26.9502	27.0166	26.5863	26.6803	26.8644	22.2214	22.612	22.0027	5.72e-05	3.08e-06	21.9971	26.9535	26.7104	22.0027	4.67482
A0A0K5AKZ7	2	2	2	17.3	17.3	17.3	23.068	0	4.196	927630000	8	A0A0K5AKZ7;X7PQ52;W8ZH13;W8SRR1;W1WVL0;W1F760;V8KSZ5;V8FDG1;V6G1B4;V6FMP7;V2TNS9;V2R1F2;V1ASP9;V0Z2F9;V0Y4G3;V0Y2A7;V0W3V7;V0T3F8;V0T095;V0R6X8;V0ADN5;V0A8Q6;U9YPL9;U9YH09;U9XY43;U9XUR3;T9T3P2;T9HKP2;T9DH80;T9BB35;T8JFL8;T6MDF1;T6IAA3;T6ACK3;T5VCH6;T5PJR1;S1Q6K6;S1ID68;S1I2D4;S1HQC1;S1EQV0;S1E0J9;S0Z8Q9;S0Y2M2;S0WD52;Q1RDM1;N4PML3;N4P0D8;N4NE56;N3NXW5;N3KQL6;N3FJD8;N2QXB7;N2KDH8;N2JNN1;N2HD30;M9K…	TorCAD operon transcriptional regulatory protein TorR	L408_01494;torR;Q609_ECAC01665G0001;V415_00250;Q458_20065;EC970259_1442;EC990741_1111;G966_01070;G723_02163;HMPREF1616_01618;HMPREF1611_02268;HMPREF1609_01198;HMPREF1608_02003;HMPREF1604_01903;HMPREF1598_04837;HMPREF1595_00151;HMPREF1590_04634;HMPREF1620_01526;HMPREF1599_02014;HMPREF1588_03200;HMPREF1592_04086;HMPREF1589_03793;HMPREF1591_04861;G994_05005;G952_01043;G943_01185;G938_01114;G893_0152…	21.7018	21.4383	22.0209	21.4383	21.7677	21.2511	26.7605	26.6966	26.8295	21.4496	21.7141	23.1528	5.98e-05	3.26e-06	21.7204	21.4857	26.7622	23.1528	4.6567
V1AI75	2	2	2	21.5	21.5	21.5	21.323	0	3.8046	1224700000	7	V1AI75;V0Z0K7;V0XWG9;V0XSS4;V0UHA6;V0U1H0;V0SDL5;V0R859;V0ABZ5;U9Z6T2;U9Y8A7;U9Y1Z7;U9XT02;U9XM25;J7QJN0;I0VQF8;H9UPP7;F8XCJ2;F4VB52;F4UZL4;F4TBJ7;F4SVF0;F4SKB4;E9TN61;E6BL23;E1J1D6;E1IRC0;E1I5Y3;E1HHX0;D8EP35;D8E8T5;D8BAA5;D8AUG2;D8ACX0;D7ZY89;D7ZJ67;D7YRJ3;D7Y9C6;D7XX88;D7XEL1;C3TJL2;A0A148HFT2;X7PSI5;W8ZP57;W1WP08;W1EVE8;V8KIV8;V8FLR5;V6FS76;V6FH66;V2V1H9;V2SPS5;T9UFU2;T9HQ34;T9DYM5;T9AHA3;T6M…	Octanoyltransferase	lipB;BX52_02525;BX14_14525;O3K_18440	26.7427	26.8357	27.0715	21.5286	21.0586	22.8762	26.8238	26.8295	26.8208	22.2334	22.8478	23.1543	6.11e-05	3.39e-06	26.8833	21.8211	26.8247	23.1543	5.06215
T9A3H1	10	1	1	71	10.1	10.1	23.05	0	2.1245	1782700000	28	T9A3H1	(void)	G938_03569	21.8694	21.1771	22.7723	26.4264	26.4813	26.6435	26.7667	26.0376	26.3293	26.5225	26.2528	26.3417	6.11e-05	3.4e-06	21.9396	26.5171	26.3779	26.3417	0.144703
W1WZP5	2	2	2	25.3	25.3	25.3	21.701	0	4.1289	3475300000	17	W1WZP5;D7XDH1;V1A4M2;V0Z4A1;V0XS03;V0XME3;V0UBX6;V0T087;V0RSD5;V0A6D9;U9ZCP2;U9Z0V8;U9XQD1;U9XEE8;F8XHI3;E9TB18;E6BD53;E1JA38;E1IWR5;E1I2V7;E1HS86;D8EK00;D8E8N2;D8B674;D8AJ90;D7ZSR8;D7ZCL3;D7YNG9;D7XV03;A0A148HG74;D8A879;W1ESX0;V8KVB9;V8F987;V6FZG8;V6FH25;V2REP5;T9UFZ5;T9GT80;T9EVV1;T9A7U1;T6MKW6;T6B939;T5PR58;S1IGS2;S1I4E1;S1ETD9;S0Z9K2;S0YJ03;N4P9G0;N4NTT2;N4NTL7;N3NJB5;N3JZ17;N3FKL0;N2QXB5;N2K…	Uncharacterized protein YbgJ	Q609_ECAC01527G0028;HMPREF9552_04737;HMPREF1616_04123;HMPREF1611_01940;HMPREF1608_02965;HMPREF1609_04055;HMPREF1598_00344;HMPREF1595_03694;HMPREF1590_03083;HMPREF1620_02663;HMPREF1599_04363;HMPREF1592_03201;HMPREF1591_03881;HMPREF1589_05466;HMPREF9349_04298;HMPREF9542_00958;HMPREF9350_00007;HMPREF9347_03809;HMPREF9348_04658;HMPREF9535_02721;HMPREF9543_03969;HMPREF9345_01402;HMPREF9346_02853;HMPRE…	28.1232	28.2831	28.5437	27.9698	28.2486	28.2167	28.348	28.28	28.155	22.9782	23.0965	21.0608	6.11e-05	3.45e-06	28.3167	28.145	28.261	21.0608	5.93818
I0VLW5	3	3	3	22.1	22.1	22.1	23.355	0	4.7691	998070000	8	I0VLW5;N3FJF7;N2K9E1;A0A080F5V9;A0A125X3S8;A0A080FTM5;A0A074IKJ3;A0A073WGF6;A0A073UT25;A0A073HGT4;A0A070KTE5;A0A062Y5B2;A0A024KWF2;T6M0S7;T6I294;S1PJZ3;S1GVA9;S1EKV7;S1D7Z7;S0ZE88;S0XSZ0;N4P7D7;N4P118;N4N8A3;N3NP30;N2JQY5;M9K9M1;M9FGI1;L5HE05;D7Y1S5;C8UA15;C8TSR8;A0A0K5GAB5;A0A0H3EI46;A0A0E2LID5;A0A0D6IQW4;W8ZS56;W8T0U7;W1FBC2;V6FS64;V6FKS2;V2QYC2;V1APA1;V0Y7S7;V0Y3H7;V0W8L0;V0U387;V0S4S9;V0RY11;…	TVP38/TMEM64 family inner membrane protein YdjZ	ECW26_43290;ECP030186711_2006;ECP03018672_2026;AC44_2143;AC22_2015;AB08_1058;AB67_1981;AC15_1987;AA98_1878;ydjZ;G749_01519;G736_02010;A13A_01713;A1WK_02613;A1UI_01952;A1U1_01763;WG7_01746;WG5_01860;ECP03018677_2009;ECP03018675_1977;ECP03018673_2010;ECP030186713_2057;ECP03018674_1980;EC2719100_2185;ECP03018671_2072;WGO_01750;HMPREF9540_01506;EC970259_2057;EC990741_1887;G723_02957;HMPREF1616_04848;…	22.9561	21.3672	22.3738	26.4645	26.649	26.3904	26.1379	26.4735	26.7152	26.6375	26.7946	26.7018	6.11e-05	3.47e-06	22.2324	26.5013	26.4422	26.7018	0.0591117
H9UVX2	2	2	2	24.1	24.1	24.1	18.271	0	4.1662	650490000	14	H9UVX2;W1XA65;X7P3T6;V8KI16;V8FCQ3;V6FGF3;V2T9W2;V2R8I0;V1B083;V0YHM6;V0X9L9;V0W7H2;V0TD76;V0A2D3;U9ZHB7;U9Z7D6;T9TKX8;T9G3E9;T9DQP4;T9AZ85;T8J881;T6GSC5;T6AAQ0;T5UMM9;T5P0X1;S1PRV7;S1ILI2;S1I0N6;S1GN77;S1F2E6;S1DAI6;S0VUF4;R8X7J5;Q1R7X5;N4PC92;N4NKX7;N4N576;N3N5G3;N3JYL8;N2QQF1;N2KD26;M9JRL5;M9HUJ3;M9G070;M9FP73;M9F0V9;M8YSA4;M2PE32;L5H331;L4V7D1;L4J3V6;L3QE38;L3Q2C4;L3P067;L3KG25;L3C3E5;L2XHJ5;…	Formate hydrogenlyase subunit 2	hycB;Q609_ECAC00417G0002;L408_03368;V415_05815;Q458_20830;hyfA;G966_03183;G723_01396;HMPREF1616_00570;HMPREF1611_04165;HMPREF1608_04669;HMPREF1604_01077;HMPREF1595_01661;HMPREF1599_02845;HMPREF1620_04892;HMPREF1588_01174;G994_02815;G952_02845;G943_03079;G938_02982;G893_03176;G736_03136;G716_02851;G701_02933;G686_02843;A13A_02876;A1WS_03439;A1WU_04778;A1WK_03752;A1UI_02932;A1U1_02919;WE7_03490;WEW…	25.5511	25.8442	25.7247	25.3234	25.3533	25.1318	26.218	25.1829	26.7996	21.6795	21.3527	21.1797	6.58e-05	3.78e-06	25.7067	25.2695	26.0668	21.1797	4.66288
N2GWD3	2	2	2	31.1	31.1	31.1	9.8593	0	3.5736	2041300000	9	N2GWD3;H4I1L4;A0A125XDK9;A0A0E1LCH6;X7P5E4;W8ZNH7;W8T4U6;W1X1L0;W1EXA3;V8KLE6;V8FQE4;V6G0E7;V6FK97;V2TDP3;V2RRL4;V1AN80;V0YXW2;V0YJ94;V0X718;V0V5N8;V0TN37;V0SZJ0;V0RHK6;V0AAF1;V0A2Z9;U9YNS1;U9XVN0;U9XUY5;U9XTD9;T9GXW9;T9CC64;T9AXT5;T6LUE5;T6HAM6;T6A2B3;T5UAX8;T5NXB3;S1NZ16;S1IPX7;S1HV01;S1H7R4;S1EW19;S1D7H2;S0YF99;S0XA94;S0VJM3;N4P1U9;N4NGC6;N4NFH9;N3N0G1;N3KA93;N3F5J6;N2QGM8;N2K1G5;N2JPJ3;M9JNI5…	Probable phospholipid ABC transporter-binding protein MlaB	ECP02999171_4067;yrbB;L408_03932;mlaB;Q609_ECAC01450G0022;V415_03740;Q458_00430;EC970259_3859;EC990741_3595;G966_03801;G723_00932;HMPREF1616_01350;HMPREF1611_02892;HMPREF1609_02958;HMPREF1608_04937;HMPREF1604_03461;HMPREF1598_03056;HMPREF1595_00654;HMPREF1590_03928;HMPREF1620_02490;HMPREF1599_01028;HMPREF1592_03420;HMPREF1591_02047;HMPREF1588_04388;HMPREF1589_04206;G952_03330;G943_03645;G938_0355…	27.9819	27.6184	27.798	21.1468	22.2294	22.1783	21.6897	22.1783	22.4926	21.6238	23.0088	21.2398	7.15e-05	4.17e-06	27.7994	21.8515	22.1202	21.2398	5.94792
I4SIR3	4	4	1	21.5	21.5	7.2	36.465	0	5.6239	833970000	9	I4SIR3;X7PKG6;W8T1Z9;W1WVV5;W1ERF1;V6G4A1;V6FMI0;V2TIU8;V2QYR7;V1AQE9;V0ZG97;V0YH62;V0TUN4;V0SP12;V0R1P9;V0B081;V0A4C4;U9ZE79;U9YVB0;U9Y492;T9S4T2;T9GGT9;T9E9U3;T9B7J0;T6M7X2;T6AKI7;T5V283;T5PDY6;S1IE40;S1I0R0;S1HL42;S1F8P1;S1DC25;S0ZHH6;S0XW97;S0W1D8;N4PGU4;N4NZ31;N4NJ69;N3NUU0;N3KF62;N3FL66;N2QVE8;N2KBD2;N2K1P6;N2H9R5;M9KMS3;M9IUK1;M9FXT7;M9FKS8;M9FEC1;M8YCV2;L9ICD4;L3QN17;L3P8Q2;L3KTN7;L2XQR9;…	Psp operon transcriptional activator	pspF;L408_01861;Q609_ECAC01647G0012;G966_01436;G723_02472;HMPREF1616_04656;HMPREF1611_00231;HMPREF1608_00066;HMPREF1598_04388;HMPREF1595_01369;HMPREF1590_04976;HMPREF1620_00173;HMPREF1599_02664;HMPREF1592_00144;HMPREF1588_00812;HMPREF1591_00347;G994_04886;G952_01333;G943_01577;G938_01444;G749_01068;G716_01012;G701_01448;G686_01355;A1WS_01839;A1WU_03128;A1WK_02155;A1UI_01456;A1U1_01268;WG7_01298;W…	23.0596	21.6881	21.0088	26.549	26.4291	26.3514	26.051	26.1615	26.0101	21.0088	21.6824	21.0482	7.15e-05	4.19e-06	21.9188	26.4431	26.0742	21.0482	5.19669
V1ALG4	3	3	3	72.2	72.2	72.2	8.6238	0	2.7497	1669900000	13	V1ALG4;V0YEY1;V0Y6W7;V0UWJ7;V0TPU4;V0SJR5;V0SH05;V0A1T7;U9ZDU9;U9YU63;U9YAK6;U9XSL9;U9XMT7;F8X8E2;E9TJS3;E6BGD8;E1J3Z3;E1ILZ4;E1I1D9;E1HHC8;D8EHU3;D8E247;D8AXA4;D8AKB1;D8A3I8;D7ZP72;D7YKX9;D7YB45;D7XTW1;D7X1S3;A0A135PSP2;X7P2P1;W8ZVN1;W1X6A0;V8F7X1;V6FYQ4;V6FG58;V2T9L5;V2SZS1;V0ZAE2;T9GTG5;T9DJF5;T9B2A2;T8J5E3;T6LN94;T6GR94;T5U295;T5P2Z7;S1PPB1;S1I910;S1I8S2;S1HA67;S1EQM5;S1CZR6;S0YV75;S0XEE3;S0V…	Probable antitoxin CptB;Antitoxin CptB	HMPREF1616_02671;HMPREF1609_03476;HMPREF1608_01264;HMPREF1604_03699;HMPREF1598_02489;HMPREF1590_02444;HMPREF1595_03575;HMPREF1620_02947;HMPREF1599_03750;HMPREF1592_04541;HMPREF1589_02542;HMPREF1588_04548;HMPREF1591_04418;HMPREF9349_01011;HMPREF9542_04068;HMPREF9350_01405;HMPREF9347_01641;HMPREF9348_01142;HMPREF9535_02181;HMPREF9543_00438;HMPREF9345_00674;HMPREF9346_00507;HMPREF9547_00210;HMPREF95…	27.6091	27.5032	27.4455	22.7672	21.0675	21.3881	27.0116	28.0027	26.7852	23.0405	21.8424	22.6442	7.56e-05	4.5e-06	27.5193	21.7409	27.2665	22.6442	5.77836
A0A073VF17	32	1	1	41.9	2.6	2.6	104.14	0	2.1214	545220000	6	A0A073VF17;W1FPK0	Isoleucine--tRNA ligase	ileS	22.9095	21.7078	21.9476	25.8913	26.1621	26.0709	26.3602	26.655	25.8271	22.0538	22.8488	21.7977	7.56e-05	4.52e-06	22.1883	26.0414	26.2808	21.7977	4.04732
A0A0A0H633	2	2	2	19.6	19.6	19.6	17.997	0	3.8186	1015800000	10	A0A0A0H633;X7PNN0;W1WYE2;W1EYK4;V8KF85;V8FL45;V6FJG8;V2UKY1;V2S761;V1A320;V0ZEP1;V0YWT0;V0Y5A8;V0VLK4;V0TMS6;V0THM1;V0SB68;U9ZLE2;U9ZF91;U9Z463;U9YSF7;U9YRI4;U9Y1J1;T9SRU8;T9GDC5;T9E4U2;T8K6M5;T6MRA9;T6HM48;T6APR3;T5UWH2;T5NV89;S1PBJ9;S1IV86;S1HW59;S1HI66;S1EJ54;S1DJA8;S0ZED2;S0XT40;S0VU55;R8Z358;N4P376;N4NMD0;N3NSM0;N3KCQ1;N3FBU2;N2QPF0;N2KFP9;N2JKA0;N2H1K9;M9KH44;M9IRC4;M9G704;M9FI12;M9EXD8;M8Y…	Uncharacterized Nudix hydrolase NudL	EL79_1878;nudL;G893_01775;WEW_00311;ECP03018674_2047;HMPREF9550_00269;yeaB;BX14_23230;BX52_05405;Ec53638_5156;O3K_10885;UMNK88_2283;AC26_1419;ECW26_43860;P12B_c1269;ECP03018677_2075	26.2439	26.7498	26.9549	27.0274	26.5829	26.7914	21.6516	22.3663	21.0607	25.7794	26.7174	25.476	8.04e-05	4.85e-06	26.6495	26.8006	21.6929	25.476	5.10769
X7NZF9	2	2	2	7	7	7	23.567	0	1.7653	508640000	4	X7NZF9;W1X2J7;W1G5G4;W1EX42;V8KDR3;V8F9Y5;V6FVX9;V6FBL6;V2T5P4;V2T2W5;T9SDX5;T9GRJ2;T9DAW2;T9AVR4;T8J1L3;T6LBV3;T6H7H3;T5ZLA8;T5TVI5;T5NGK4;S1NX36;S1IWM1;S1I2M6;S1GFQ6;S1E8H2;S1D390;S0YB54;S0XP79;S0V5C9;R8WRP9;N4P7H6;N4NSL5;N4NCH2;N3MX56;N3K7V0;N3FB78;N2Q9Z1;N2K1Y2;N2JQG5;N2GKD2;M9K774;M9I9S5;M9GJQ7;M9FM97;M9FAQ1;M9EFG3;M8YES8;M8PJ23;M8L605;M8JJ15;M2NSI7;L9HVC7;L5GY60;L4UZU2;L4IXV4;L3Q871;L3PVF5;…	Orotate phosphoribosyltransferase	pyrE	25.6029	25.5153	25.5909	25.4841	25.4999	25.5169	25.33	25.4722	25.4133	21.1548	21.2969	22.6132	8.82e-05	5.38e-06	25.5697	25.5003	25.4051	22.6132	3.88139
A0A125X4Z9	3	3	3	11.6	11.6	11.6	56.661	0	4.1228	958920000	11	A0A125X4Z9;I2ULH0;H4K0Q7;E3XUY3;A0A125XL50;A0A0E1L4P4;A0A0A0H0E0;A0A0A0G2Q8;A0A0A0FAX5;X7PN85;W8ZQC2;W8TQJ4;W1F902;V8KUR4;V8FDY7;V6FZD0;V6FLN8;V2TTK9;V2RE10;V1AKK8;V0YV00;V0Y2F9;V0XYH4;V0TKT2;V0SZI1;V0RMD2;V0A9D5;U9ZYF7;U9YMA2;U9YF35;U9YC06;U9XEN8;T9U873;T9GF56;T9EFJ3;T9A6S9;T8K7D4;T6M264;T6I772;T6A3G2;T5UTV1;T5P4I1;S1Q6F3;S1J1A3;S1IQS5;S1H1Q3;S1FBV5;S1E0C0;S0YQX8;S0XJQ8;S0W5F0;Q8XDF5;Q1RDT2;N4PI…	Probable L,D-transpeptidase YcbB	EC40522_1063;ycbB;EC236275_4851;EL75_2817;L408_01431;V415_00570;Q458_19605;EC970259_1369;EC990741_1042;G966_01005;G723_02090;HMPREF1616_01692;HMPREF1611_02200;HMPREF1608_01932;HMPREF1609_02863;HMPREF1595_00084;HMPREF1598_04762;HMPREF1590_03353;HMPREF1620_02142;HMPREF1599_01664;HMPREF1592_04161;HMPREF1588_03131;HMPREF1589_03719;HMPREF1591_04936;G994_01085;G952_00974;G943_01047;G938_01005;G893_0145…	26.5302	26.68	26.3862	26.1362	26.1758	26.6942	26.4008	26.1926	26.9117	23.0709	21.6354	22.3539	9.06e-05	5.62e-06	26.5322	26.3354	26.5017	22.3539	4.17878
X7PS60	6	6	4	16.3	16.3	9.8	80.589	0	6.8026	680120000	8	X7PS60;W9AB85;W1EWV1;V8K9Q7;V8FPJ0;V6FPZ7;V6FBN3;V2TZA7;V2QIH9;V1ANP6;V0YFA2;V0YBC1;V0XV27;V0VQ91;V0TRK4;V0SBZ5;V0S991;V0AE03;U9ZY37;U9Z820;U9YW49;U9Y4G1;U9Y021;T9UM79;T9HZ26;T9DAE2;T9BE44;T6MC88;T6I2D5;T6B203;T5VRM3;T5PTS7;S1PB13;S1IN38;S1HW98;S1EBM6;S1CLP3;S0ZVK5;S0YJP4;S0W0F1;Q8X8X4;Q1RG03;N4PCK5;N4PBR1;N3NZ63;N3KNM4;N3FS69;N2QYK9;N2KDV0;N2JV42;N2H7C6;M9KRX9;M9J778;M9IA01;M9G2P2;M9G1K6;M9F934;…	Lysine decarboxylase, constitutive	L408_00706;V415_13560;Q458_02595;EC970259_0255;EC990741_0198;G966_00019;G723_04195;HMPREF1616_02395;HMPREF1609_00626;HMPREF1611_04514;HMPREF1608_04784;HMPREF1604_00641;HMPREF1598_02029;HMPREF1595_04316;HMPREF1590_01573;HMPREF1599_01518;HMPREF1620_04642;HMPREF1592_01528;HMPREF1588_01451;HMPREF1591_02776;HMPREF1589_04860;G994_00186;G952_00180;G943_00638;G938_00183;G749_00020;G736_00189;G716_00184;G…	26.2452	26.7106	26.0857	25.5698	26.0044	25.8287	22.2251	21.5963	22.9879	25.9319	25.7517	25.865	9.06e-05	5.64e-06	26.3471	25.801	22.2698	25.865	4.07736
M8JPP3	3	3	3	26.5	26.5	26.5	26.298	0	4.2487	477920000	6	M8JPP3;I4SPZ4;H4JRQ1;B3Y172;A7ZR82;A0A0H3ENF4;A0A0E1T1B5;X7P1U4;W8ZNB2;W1F2I8;V8KBU0;V8FGL0;V6FXQ1;V2T9Q8;V2RUI8;V1AKD5;V0YLJ4;V0Y6U6;V0X466;V0UWP8;V0TRW5;V0SIT5;V0RWG8;V0ANQ5;U9YVY6;U9Y330;U9XZ86;U9XJQ1;T9TJU4;T9G0S7;T9DJL6;T9A5I2;T8JXL3;T6M2A7;T6GRE7;T6A6G4;T5U2F1;T5NNE3;S1P1N0;S1IJM2;S1I946;S1GMJ0;S1EQU2;S1CZY1;S0Z1T7;S0XMF8;S0VU82;R8X677;Q548B9;Q1R769;N4PH43;N4NWP3;N4N432;N3NM10;N3K7L7;N3EZS2…	Uncharacterized protein YggN	ECMP0215527_3380;EC54115_13523;ECDEC1E_3630;yggN;EcE24377A_3302;Ec53638_2960;L408_03582;V415_12220;Q458_13265;EC970259_3494;G966_03452;G723_01173;HMPREF1616_02736;HMPREF1611_04043;HMPREF1609_01739;HMPREF1608_05257;HMPREF1604_03766;HMPREF1598_02562;HMPREF1595_02392;HMPREF1590_02517;HMPREF1620_00236;HMPREF1592_02266;HMPREF1589_02945;HMPREF1588_04107;HMPREF1591_04495;G994_03076;G952_03088;G943_03298…	25.2993	25.6167	25.4973	25.8413	25.233	25.4505	25.4904	25.2516	25.4351	22.4384	22.3731	21.3079	9.29e-05	5.83e-06	25.4711	25.5083	25.3924	21.3079	3.46848
V1AK89	3	3	3	6.1	6.1	6.1	122.98	0	5.6931	655890000	5	V1AK89;V0ZLH8;V0XZS8;V0TV55;V0T2S8;V0SH77;V0A3N0;V0A1K5;U9Z9B9;U9YQE3;U9YEY5;H9UZX6;F8XAM2;E6BJJ7;E1J2Q1;E1IVH2;E1HXY0;E1HQ09;D8EKC7;D8B6M6;D8AP82;D8AFL2;D7ZS58;D7ZGP8;D7YDU6;D7YA11;D7XSD1;D7XAU1;A0A148HSU1;X7PUV7;W1F5U6;V8KFZ4;V8F277;V6FFY1;V2TV30;V2QK88;T9GDR4;T9C240;T6L6U0;T5ZQB6;T5UB89;S1IRC7;S1INU9;S1HXI4;S1ERU3;S1CG24;S0Y6F9;S0X0W7;S0VDT1;Q8XDP6;N4PAA9;N4NNL2;N4NBW3;N3N8M2;N3K208;N3F631;N2Q…	Miniconductance mechanosensitive channel MscM	HMPREF1616_02813;HMPREF1611_02622;HMPREF1608_01654;HMPREF1598_02166;HMPREF1590_01071;HMPREF1595_03081;HMPREF1599_00845;HMPREF1620_03181;HMPREF1592_01174;HMPREF1588_01516;HMPREF1589_03340;yjeP;HMPREF9349_01819;HMPREF9350_02539;HMPREF9347_01154;HMPREF9348_04201;HMPREF9535_00941;HMPREF9543_03177;HMPREF9345_01590;HMPREF9547_03552;HMPREF9541_02601;HMPREF9530_05376;HMPREF9550_01589;HMPREF9534_03439;HMP…	25.9544	26.1026	26.0537	26.4373	26.172	25.8446	26.1479	25.9966	25.9273	21.1129	22.6444	22.3297	9.42e-05	6.03e-06	26.0369	26.1513	26.0239	22.3297	4.12231
H4L7R8	3	3	3	16.3	16.3	16.3	31.906	0	5.8819	609260000	9	H4L7R8;H4KD80;H4JZL4;H4JIK6;H4J4V1;H4IN64;H4I7N7;H4HTD4;H3KJS4;E3XGX6;N3NKD3;N2K752;M9GA84;M8L1G9;I0VQB7;H9UPL2;E9YDY8;A0A029L1F5;A0A029ICK3;A0A070U2G4;W9ACC5;W8SQT1;W1F225;V8FKH7;V6FRF9;V1AER2;V0XT94;V0XPN2;V0TG46;V0SG03;V0RDP6;V0A7K6;U9Z6X5;U9Y867;U9Y2G6;U9XT46;T9GJJ7;T9EV42;T6MIN0;T6IBL8;S1PTS5;S1IH84;S1IGR9;S1H3X6;S1EUT8;S1E2I4;S0Z9T3;S0Y0J8;Q1REX0;N4PJQ8;N4NSD5;N3KL65;N3FP75;N2QWI5;N2K4W7;N2…	Ferrienterobactin-binding periplasmic protein	ECDEC2E_0617;ECDEC2C_0570;fepB;ECDEC1E_0724;ECDEC1C_0554;ECDEC1B_0627;ECDEC1A_0595;ECDEC2B_0665;EC236275_0181;ECW26_30990;ERHG_01858;Q458_05440;HMPREF1616_03180;HMPREF1609_03210;HMPREF1608_02838;HMPREF1598_03716;HMPREF1595_03812;HMPREF1590_04278;HMPREF1620_02427;HMPREF1599_04483;HMPREF1592_05109;HMPREF1591_03061;HMPREF1589_05583;G952_00626;G943_00242;G749_00653;G736_00550;A13A_00553;A1WS_01032;A1…	22.2365	21.5873	23.0921	25.8923	25.8736	25.8387	25.88	25.6997	26.1262	26.2796	26.043	26.185	9.42e-05	5.98e-06	22.3053	25.8682	25.902	26.185	-0.0337917
X7P3D4	2	2	2	18.3	18.3	18.3	12.744	0	2.5474	653410000	11	X7P3D4;W8ZW18;W1ESW7;V8KAY7;V8F7K2;V6FUU4;V6FGT0;V2UGU8;V2RNY6;V1ADR9;V0YKG7;V0XR11;V0VLW8;V0TQ49;V0SKD4;U9ZGA4;U9YEZ6;U9Y5E0;U9XY68;U9XST8;T9TEE8;T9GT41;T9CTT9;T6HFH5;T6A2Z8;T5U3C9;T5NZN2;S1PVE8;S1HY52;S1H055;S1CP89;S0VM84;Q8X6T4;Q1R7Q0;N4P1I1;N4NX69;N4NI96;N3NMR1;N3FF72;N2QMI0;N2K330;N2JMF3;N2GZ88;M9KZB4;M9GA18;M9FPG1;M9F7U7;M9E708;M8PUP5;M8LB89;M8KKZ9;M2PEB0;L9HZH8;L5H4W3;L4V869;L3QDW4;L3Q2K3;…	Uncharacterized protein YqcC	L408_03446;V415_11405;Q458_30890;EC970259_3273;EC990741_2967;G966_03262;G723_01326;HMPREF1616_02532;HMPREF1611_04084;HMPREF1609_03349;HMPREF1604_01149;HMPREF1598_02361;HMPREF1590_02317;HMPREF1599_03881;HMPREF1592_04393;HMPREF1589_02671;HMPREF1588_04689;HMPREF1591_05187;G994_02887;G952_02914;G943_03153;G736_03203;G716_02929;G701_03011;G686_02910;A13A_02948;A1WS_03513;A1WK_03826;A1U1_02992;WE7_0356…	26.4755	25.98	25.7655	25.7642	25.7751	25.8076	21.3464	21.3643	22.6901	26.197	25.646	25.943	9.68e-05	6.25e-06	26.0737	25.7823	21.8002	25.943	4.27342
D7YIV4	2	2	2	9.3	9.3	9.3	41.137	0	3.3817	420310000	4	D7YIV4;D8B5V4;W1EZI3;H1BU24;A0A070SLU0;W1W380;D8BS12;X7PSG0;V8KQI5;V8FLB6;V6FS55;V6FDU5;V2SRU6;V2Q307;V1A0M1;V0Z143;V0XIU2;V0TC82;V0RWX3;V0ANV4;V0AF68;U9Z727;U9YI87;U9YHU7;U9XE59;T9S5I6;T9F7M7;T9D1Q1;T9AP63;T8JA02;T6L6C5;T5ZFC0;T5TSW3;T5NPS9;S1J3W3;S1IC44;S1HTE0;S1E651;S1CFT4;S0Y6J8;S0X0J6;S0V880;R8X1V6;Q8X5U0;N4PAV1;N4NP94;N4N5Z6;N3N9F2;N3K9L8;N3F9E2;N2QCF7;N2JZH3;N2JE32;N2GP11;M9KW37;M9II82;M9G…	Uncharacterized Na(+)/H(+) exchanger YjcE	HMPREF9548_02487;HMPREF9547_03275;HMPREF0986_01008;AC45_4128;Q609_ECAC02872G0001;HMPREF9551_00405;L408_00064;V415_02940;Q458_06940;EC970259_4809;EC990741_4608;G966_04709;G723_04733;HMPREF1616_04207;HMPREF1611_02523;HMPREF1609_04672;HMPREF1598_04128;HMPREF1590_02117;HMPREF1599_00180;HMPREF1620_01904;HMPREF1592_01077;HMPREF1589_01272;HMPREF1591_00638;HMPREF1588_05555;G994_04328;G952_04651;G943_0456…	25.9238	25.6407	25.7719	22.9294	21.165	21.5545	22.2109	21.944	21.5435	26.0413	25.8215	26.116	0.000101424	6.61e-06	25.7788	21.883	21.8995	26.116	3.89582
W8T497	3	3	3	14.9	14.9	14.9	31.169	0	4.1345	797860000	16	W8T497;W1V5X8;V8FIS8;V2RXB7;V1AQA6;V0Y424;V0ULD5;V0R264;U9ZK49;T9DD91;S1J042;S1IGQ5;S1EV42;N4P8E7;N4NUM6;N4N8Q2;N3MZZ4;N3K4H3;N3F9Q4;N2JVX4;N2JUH7;M9JLL3;M9HLL4;M9HED5;M9G2N5;M9FYW9;M9EC42;M8PLE0;M8JVB6;L3KAP2;L2VH22;K4XBE5;K4VFY4;K3KJC3;I4T7M2;I2X738;I2X088;I2WER5;I2UH32;I2SVA8;I2RT63;I0VVX5;H9UXP8;H4UQ81;G0F5Z4;F4NN84;E9YJS3;E8YDU6;E6BIC4;E3PLI0;E1J1S3;E1INV8;E0J002;D8E896;D8BW10;D8AIE9;D7XWF1;…	Protein FrlC	frlC;Q610_ECBC00357G0004;Q458_10240;G723_00763;HMPREF1616_02020;HMPREF1609_02090;HMPREF1598_01631;HMPREF1590_04830;HMPREF1620_04472;G943_03820;A1WU_00511;A1WS_04086;A1UI_03646;ECP03018677_3812;ECP03018675_3824;ECP03018673_3845;ECP030186713_3916;ECMP0209801_3916;ECP030186711_3818;ECP03018672_3836;ECP03018674_3767;EC2719100_4044;ECMP0209802_4316;ECMP0215528_3869;ECMP0215612_4220;ECP03018671_3997;EC…	26.0982	26.2581	26.0357	25.6791	26.2535	25.9676	26.5999	26.2008	25.8516	21.7457	21.7339	23.0098	0.000117411	7.72e-06	26.1307	25.9667	26.2174	23.0098	4.05428
V0AGY1	4	4	4	21.3	21.3	21.3	27.857	0	5.2194	420300000	6	V0AGY1;U9ZNK4;T9E7E4;S1J1Z7;S1EPT9;N2QXR4;M9FXG7;L3KUX3;I4SCC4;I2X4D8;I2WNK4;I2RV68;H4UHR4;G0FCG1;F4SGQ9;E9YAE6;E3PKI1;E1HU44;D8C5J5;D8B0S8;D8AVV2;D7ZPG1;C8U6V6;A0A142UW79;A0A140NAS4;A0A125X525;A0A0P7ZS43;A0A0E2TX39;A0A0E1M102;A0A070U065;A0A070SQQ2;A0A070DQI9;A0A069XHX6;A0A029MYT8;A0A029KYD1;A0A026V8G4;A0A024L3P4;P76010;V1AUP3;A0A143E8A4;X7PQR5;W8ZQH7;W8T2B5;W1X066;W1F4Q6;V8K875;V8FCI3;V6G4T0;V6F…	Flagellar brake protein YcgR	ycgR;BX14_21765;HMPREF1616_01503;Ec53638_4553;O3K_14690;UC41_20570;BX52_25645;UMNK88_1508	25.0811	25.2704	24.7517	22.331	22.417	22.8108	25.5826	25.5129	25.4122	21.65	22.8968	21.8561	0.000119029	7.89e-06	25.0344	22.5196	25.5025	21.8561	3.36824
S1I5H1	3	3	3	24	24	24	22.349	0	3.1716	520940000	4	S1I5H1;W1F4R8;H1C278;F4VHE9;A0A073GNU8;V6G3Y3;S1HFL1;N4PK22;N4NKI3;N4NEQ5;N3NMJ8;N3K071;N3FA73;N2QMN9;N2K8D9;N2JIX1;M9JXD3;M9FCI5;M9EBK6;M8QR14;M8K3L3;K3JT57;I0VSH2;H9UUC4;H4ULE7;G0FCR0;D8BXD7;A0A125X151;A0A0H3PJA0;A0A0E0U110;A0A080IYH5;A0A080F907;A0A074IJ59;A0A073HDC9;A0A070TBD5;A0A070SWE9;A0A070KKI4;A0A069XUX2;A0A062Y888;A0A029MBH9;A0A029LHX7;I2RJV1;A0A0D8W859;X7P5G5;V8K6E3;V8FEI8;V6FI02;V2THL1…	Protein Rtn	A1WU_04050;HMPREF0986_03862;ECPG_00800;AC88_2603;EC970259_2491;A1WK_03157;ECP03018677_2468;ECP03018675_2459;ECP03018673_2467;ECP030186713_2515;ECMP0209801_2505;ECP030186711_2457;EC2875150_2548;ECP03018672_2474;ECP03018674_2431;EC2719100_2650;ECP03018671_2539;EC174750_2263;ECC34666_2599;ECMP0215527_2540;ECN1_2311;ECW26_23730;P12B_c2272;ECDEC6A_2758;UMNF18_2771;HMPREF9551_02312;UMNK88_2724;AC44_267…	21.9345	22.7251	21.4953	22.5259	22.4583	21.9492	25.9075	25.8245	25.7819	22.4195	23.047	22.3666	0.000123315	8.29e-06	22.0516	22.3111	25.838	22.3666	3.22695
A0A073UQD1	3	3	3	22.2	22.2	22.2	18.275	0	3.6136	509320000	11	A0A073UQD1;A0A073I0M7;M8Z2R5;I2WD90;H4K0L0;H4JJU7;E9YKZ8;A0A074J5W0;A0A070U4C2;A0A029I865;E9XN77;D8BXJ4;H4J5P2;T8JL33;R8XQB3;X7PNY1;W8SPZ7;W1X571;W1F525;V8KT74;V8FDD2;V6FYM6;V6FNI7;V2UXA6;V2RHJ2;V1AP53;V0YVU9;V0YPW8;V0V480;V0TQB3;V0S7K4;V0AA17;U9Z5H4;U9YGM7;U9Y866;U9XXP4;U9XGX1;T9U800;T9GSE5;T9D816;T9B9X8;T6LPZ5;T6ACU3;T5VD05;T5PNT9;S1Q9P9;S1IF11;S1I2Y8;S1HP10;S1FEI5;S1DY91;S0YZD5;S0XJH2;S0WCI1;N…	Macrolide export protein MacA	AB08_1639;AB67_0889;EC2845650_0930;macA;ECDEC2A_1200;ECDEC1E_1178;ERHG_04325;AD23_0975;ERFG_02524;ECDEC1D_1325;G893_01405;WEW_01759;L408_01386;Q609_ECAC01389G0004;V415_00805;Q458_19370;G966_00960;G723_02043;HMPREF1616_01742;HMPREF1611_03101;HMPREF1609_02187;HMPREF1604_02927;HMPREF1598_04873;HMPREF1590_03296;HMPREF1620_02192;HMPREF1599_04894;HMPREF1592_04213;HMPREF1588_03832;HMPREF1589_03671;HMPRE…	21.3871	21.7422	22.3848	25.4663	25.738	25.6462	22.3848	23.1381	22.8915	22.7398	23.0384	22.3369	0.000123315	8.32e-06	21.838	25.6169	22.8048	22.3369	2.9118
X7P1Y8	3	3	3	28.6	28.6	28.6	21.135	0	5.0754	646670000	5	X7P1Y8;V2RQV6;T9G007;N4P373;N4NSD4;N4N1P1;N3NIA3;N2QNJ5;M9K1A5;M9FDI6;M9DIY3;M2NK95;K4VYQ6;K4VSX6;I4SQ41;H4JRK2;G0F278;E3XI35;E2QDP9;C3SVN2;B7MZK8;B7LFH0;B6I744;A0A125WZD8;A0A0H3XCL7;A0A0H3EKW3;A0A0G3JIB6;A0A0E1M0Z3;A0A0E0XY97;A0A0E0U2Q2;A0A080F0N2;A0A074ICD9;A0A070UUT7;A0A029LZX3;A0A029KEB3;W1EUL0;V8F809;V6FXX9;V6FFQ6;V2UGJ2;V1ALH9;V0YEZ7;V0Y352;V0TPV9;V0SEP4;V0RXM7;V0A1V2;U9YU74;U9XSK5;U9XMU8;T…	5-formyltetrahydrofolate cyclo-ligase	L408_03539;G723_01219;G952_03045;ECP03018677_3232;ECP03018675_3228;ECP03018673_3226;ECP030186713_3290;EC2875150_3268;EC2719100_3590;ECP03018671_3481;EC174750_3124;A364_14762;ECO9634_20787;ECO9455_07020;EC54115_13768;ECDEC1E_3581;UMNF18_3743;EC236275_0602;ygfA;fau;ECSE_3174;O3K_04910;UMNK88_3606;AC44_3599;AC16_2295;AB99_3273;AC56_3259;Q458_31585;EC970259_3431;EC990741_3127;G966_03405;HMPREF1616_02…	21.7342	22.3017	23.0028	25.4187	25.7209	25.9537	25.7011	25.7136	26.0024	25.8493	25.2754	25.6187	0.000138211	9.41e-06	22.3462	25.6978	25.8057	25.6187	0.224601
A0A073UM76	2	2	2	47.8	47.8	47.8	10.405	0	3.8986	707000000	4	A0A073UM76;W1F1W7;A0A029KKJ7;M8K1P6;A0A070SG28;W1W119;V2RGV0;T9FTW5;S1I2Y3;S1F2E3;S1D4N3;N2HBI8;L3KIL1;I0VT65;A0A0K5LKM4;A0A0J1WH46;A0A0E1LZQ0;A0A0A8UBG7;A0A073VZ07;A0A069X7U8;A0A073H9E4;V8FJW0;V6FVQ7;V0XKJ6;V0UC04;V0RDS7;U9ZYF8;U9Z0J0;U9XRX2;N3KHZ0;M9KIV0;M9H8G9;M9H280;M9GTB8;M9DWR5;M8XJY5;M8QGH1;M8KRV5;K4VSI7;K4VKK5;K3JRU4;J7RJ89;J7R3K3;I2XDT1;I2WW26;I2WII2;I2USP3;I2SWX0;I2S1L3;H9UV14;H4UM21;G0…	Uncharacterized protein YfeD	AC56_2768;ECMP0215527_2786;AC45_5691;Q609_ECAC02855G0002;G723_01686;G952_02545;A1WS_03026;A1UI_02597;A1U1_02539;ECP02999171_3157;A1SA_03286;ECW26_21520;yfeD;AC22_1584;AB67_2728;Q458_09120;EC970259_2792;HMPREF1609_04544;HMPREF1598_00353;HMPREF1590_04400;HMPREF1620_03648;HMPREF1592_01781;HMPREF1591_03457;ECMP0209801_2732;EC2719100_2888;ECMP0209802_3238;ECMP0215612_3101;ECMP0215528_2809;EC174750_249…	26.8862	26.5711	26.2098	22.3055	22.6401	22.1084	22.8094	21.4431	21.3846	21.2386	21.5515	22.3058	0.000149223	1.02e-05	26.5557	22.3513	21.879	22.3058	4.85708
H9UPZ0	3	3	3	28.2	28.2	28.2	11.739	0	2.0799	1501100000	6	H9UPZ0;I0VQ37;X7PSW6;W8ZPG4;V8KTJ9;V8F980;V6G1D5;V6FDM0;V2V020;V2SNZ1;V1AUA8;V0Z0D6;V0YCH3;V0Y852;V0V099;V0UBU6;V0SCS0;V0S9H4;V0A674;U9Z7G2;U9YRL1;U9XWD6;U9XK07;U9XEF7;T9TER4;T9GU30;T9DRS2;T9BCZ3;T8JDX4;T6MA75;T6HZE2;T6AXZ7;T5UVA8;T5P9F1;S1PKP9;S1ITU4;S1IGG8;S1HRV3;S1F502;S1DRI9;S0ZSE8;S0YA83;S0VX57;R8XKH8;Q1REI7;N4P9I1;N4NTW3;N4NTQ0;N3NJE2;N3JZS5;N3FKN7;N2QVA0;N2KK33;N2JYG4;N2HC42;M9KGZ8;M9J4L1;…	Protein TolR	tolR;ECW26_32350;L408_01238;V415_01550;Q458_29785;G966_00817;G723_01844;HMPREF1616_04152;HMPREF1611_01902;HMPREF1608_03003;HMPREF1609_04084;HMPREF1604_03671;HMPREF1598_00314;HMPREF1590_03112;HMPREF1595_03658;HMPREF1620_02633;HMPREF1599_04324;HMPREF1592_03173;HMPREF1588_04879;HMPREF1591_03852;HMPREF1589_05427;G994_00780;G952_00771;G943_00099;G938_00767;G893_01262;G749_00789;G736_00681;G716_00708;G…	21.453	21.031	21.8965	21.031	22.1616	22.8507	27.0946	27.0381	27.1833	21.4745	22.8273	22.0261	0.00015215	1.05e-05	21.4602	22.0144	27.1053	22.0261	4.99601
K4XJ02	3	3	3	14.7	14.7	14.7	36.147	0	4.3963	682610000	8	K4XJ02;A0A062Y656;I0VM21;A0A0K3K9W5;X7PMN6;W8U0W6;W1X0N7;W1EVW5;V8KGJ1;V8FD18;V6FTL8;V6FIZ2;V2THF5;V2R5Y3;V0ZTT1;V0XC60;V0SZN2;U9Z7L0;U9Z171;T9G3C4;T9DCR7;T9AEX4;T6M3L6;T6AUE6;T5UZG5;T5NXL6;S1IKJ8;S1I7R5;S1GWP4;S1ELP4;S1D9W1;S0ZH81;S0XTB4;S0W2U0;R8YD81;N4P640;N4NYC6;N4NM21;N3NAV6;N3JUJ8;N3F4J7;N2QRP8;N2KAU3;N2JRW3;N2H510;M9L9E3;M9HQW3;M9GMS4;M9GC93;M9FLF1;M9EI89;M8PM48;M8KT95;L4JAH7;L3QL50;L3P8A4…	Succinate semialdehyde dehydrogenase [NAD(P)+] Sad	ECO9455_28442;sad;ECW26_41260;L408_02053;Q609_ECAC01654G0013;V415_06300;Q458_22845;EC970259_1781;EC990741_1621;G966_01666;G723_02723;HMPREF1611_01500;HMPREF1608_04390;HMPREF1595_00345;HMPREF1588_01047;HMPREF1599_05749;G952_01529;G943_01774;G938_01704;G749_01254;G716_01368;G701_01667;G686_01552;A1WU_03370;A1WS_02134;A1WK_02373;A1UI_01661;A1U1_01516;WG7_01471;WG5_01599;WE7_02109;WEW_00628;A311_0217…	26.5851	26.5591	26.5391	21.0791	21.5547	23.0099	22.8985	23.0099	23.1417	26.5992	26.1025	25.8778	0.0001528	1.07e-05	26.5611	21.8813	23.0167	25.8778	4.67984
X7P2F2	3	3	3	17.5	17.5	17.5	30.426	0	4.8111	1147900000	19	X7P2F2;W9AJ46;W1ESV4;V8KBX9;V8F7J1;V6FT20;V2SVX5;V2RAN8;V1AL36;V0YW98;V0YF40;V0YDU2;V0VFG1;V0UE83;V0SW02;V0S001;V0A1I4;U9ZGB3;U9YI88;U9Y711;U9XJ31;T9GWQ7;T9DKT7;T6LM74;T5ZSD4;T5UCN9;T5P631;S1P490;S1IKU9;S1HKX0;S1GNC3;S1ER77;S1D8T2;S0YLC5;S0XVZ9;S0VC70;Q1R7R2;N4P1G6;N4NX53;N4NI83;N3NMP5;N3KBF3;N3FF55;N2QHJ1;N2K319;N2JMD8;N2H5C6;M9KZA0;M9IH55;M9HNC8;M9GWU8;M9F7T4;M9F0G3;M8XYL6;M8PEM0;M8KPD8;M8K0Z5;…	Nucleoside triphosphate pyrophosphohydrolase	L408_03435;mazG;G966_03251;G723_01337;HMPREF1616_02519;HMPREF1608_01114;HMPREF1609_03336;HMPREF1611_04096;HMPREF1604_01136;HMPREF1598_02349;HMPREF1595_01251;HMPREF1590_02306;HMPREF1620_04241;HMPREF1599_03891;HMPREF1592_04380;HMPREF1588_04702;HMPREF1591_05199;G952_02903;G943_03142;G749_03169;G716_02918;G701_03000;G686_02901;A13A_02937;A1WS_03502;A1WU_04839;A1WK_03815;A1UI_02995;A1U1_02981;WG7_0342…	26.8066	26.8066	26.8847	26.5826	26.5331	27.235	26.4183	26.1234	26.4049	22.3021	21.0488	22.9698	0.000155612	1.1e-05	26.8326	26.7836	26.3155	22.9698	4.72573
V1AQH4	2	2	2	25.6	25.6	25.6	13.898	0	3.572	594090000	13	V1AQH4;H9USB5;E1HJT7;D8B9U5;D8AU53;D7ZRH5;V2R5Y7;L3KPX0;L2V220;I2XE84;H4UJ26;F4SJ50;E9Y9H1;D8C4S5;A0A167XV52;A0A142UX54;A0A140NBN9;A0A125X4F2;A0A0P8FUM7;A0A0J2EK20;A0A0E1SX27;A0A0E1LX58;A0A074J4J4;A0A070UP81;A0A070SQ62;A0A069XDV2;A0A037Y6L1;P27245;A0A0S1TLX5;D8ETR1;K4Y512;V0ZTS6;V0Y964;V0XC65;V0TG98;V0SZN5;V0RW91;V0AJ74;U9Z7K5;U9Z6C0;U9Z169;U9Y9B9;U9XZ52;Q8XB10;Q0QCK1;J7RGE6;E9TBA2;E6BPB2;E1JBY8;…	Multiple antibiotic resistance protein MarR	HMPREF1616_02094;marR;G723_02728;A1SA_02392;WCM_03594;ECHG_01377;ERHG_00291;ECO9455_28844;HMPREF1611_01495;HMPREF1609_01356;HMPREF1608_04395;HMPREF1598_03434;HMPREF1595_00350;HMPREF1590_04520;HMPREF1620_00442;HMPREF1588_01042;HMPREF1589_00081;HMPREF1599_05744;HMPREF1592_05030;HMPREF1591_02367;Q609_ECAC01095G0001;L408_02058;Q609_ECAC01621G0003;V415_06325;Q458_22815;G966_01661;HMPREF1604_02803;G994…	21.6449	22.7861	21.0609	22.499	21.723	22.2549	22.3357	22.2549	22.1742	26.6855	26.689	26.0654	0.000155612	1.11e-05	21.8307	22.159	22.2549	26.0654	-0.0959483
W1XEU5	1	1	1	11.9	11.9	11.9	9.4771	0	2.0561	535400000	14	W1XEU5;X7PNW5;W8ZRF0;W1FC17;V8K859;V8FEL4;V6G4A6;V6FNP7;V2TT17;V2SMC4;V1AMB1;V0ZX40;V0YGI1;V0YDQ1;V0VFS0;V0TTY0;V0SFY7;V0R0L1;V0AKL3;U9ZXF5;U9Z9E9;U9YX85;U9XR13;U9XGN0;T9U1U5;T9GPW5;T9D3P7;T9ACN9;T8K0U7;T6LQE7;T6I7E9;T6AK61;T5V3L6;T5P9L1;S1Q7P7;S1IR44;S1I070;S1HMN8;S1F0A2;S1DC55;S0Z0K6;S0XN68;S0W4A7;R8XYQ4;Q1RCN3;N4PNM5;N4P3M1;N4NNW0;N3NCV7;N3KPD5;N3FIL0;N2QTL4;N2K3U3;N2JSW0;N2HDS1;M9L5P9;M9HG68;…	Uncharacterized protein YchH	Q609_ECAC00189G0002;L408_01751;V415_12915;Q458_21625;EC970259_0843;EC990741_1317;G966_01264;G723_02369;HMPREF1616_01491;HMPREF1611_01072;HMPREF1609_00526;HMPREF1608_00758;HMPREF1604_02149;HMPREF1598_04493;HMPREF1595_03352;HMPREF1590_05081;HMPREF1620_01230;HMPREF1599_01706;HMPREF1592_00752;HMPREF1588_00595;HMPREF1589_04507;HMPREF1591_04659;G994_01226;G952_01228;G943_01404;G938_01341;G893_02342;G74…	21.5378	21.3485	21.6007	23.1072	22.9925	22.0317	21.6007	21.4707	21.3406	25.2363	24.9112	24.3979	0.000167164	1.2e-05	21.4957	22.7105	21.4707	24.3979	1.23982
W1XAS2	9	1	1	42	7.8	7.8	36.268	0	1.7146	1858900000	14	W1XAS2	(void)	Q609_ECAC00381G0001	22.7222	22.4728	21.3773	22.4728	21.7147	22.0903	26.5684	25.958	26.7958	22.9753	22.2608	22.5464	0.000167822	1.21e-05	22.1908	22.0926	26.4407	22.5464	3.84656
A0A125XBS5	4	4	4	9.7	9.7	9.7	54.27	0	4.6609	952220000	5	A0A125XBS5;A0A029HEE3;W8TBR5;W1XF76;V8KBQ7;V8FGV1;V6FPF8;V6FBP6;V1ARA5;V0YAU4;V0TJ47;V0RR46;U9ZN83;U9Z075;U9YTJ4;U9Y0C2;T9SAP2;T9GN06;T9CGH7;T9AU19;T8JN49;T5ZL09;S1IH38;S1H294;S1CGG3;R8WKT9;N4NZ17;N4NKF5;N4NBQ5;N3NAA2;N3JTE6;N3FAI5;N2Q8R0;N2JXH0;N2JD22;N2GRP5;M9JK18;M9HCU3;M9GQZ6;M9FLZ5;M9ER56;M9E9F9;M8YJ21;M8PIJ2;M8L4T6;M8JSN0;L9HY47;L4UZJ3;L3QA76;L3NS43;L3K8F5;L3C1F9;K4WL54;K4VYE9;K3KG57;J7R7U0…	L-threonine dehydratase;L-threonine dehydratase biosynthetic IlvA	ilvA;BX14_00415;BX52_14440;O3K_25005;UC41_13765	26.4082	26.5951	26.0711	21.7353	22.7302	22.4173	26.096	26.1752	26.1311	22.7474	21.1207	22.7815	0.000190238	1.39e-05	26.3581	22.2943	26.1341	22.7815	4.14159
A0A075LEU2	1	1	1	20	20	20	8.9251	0	1.6937	614700000	11	A0A075LEU2;A0A0L6Y0T4;W1XG51;X7P647;W1EY15;V8K4U3;V8FER0;V6G2I5;V6FKM3;V2SXP8;V2QX21;V1B220;V0Z3Z9;V0Y6T2;V0XWT0;V0UA14;V0SR69;V0SNY3;V0A459;U9ZNF2;U9YT80;U9Y483;U9Y2Q0;U9Y1M3;T9THX2;T9H0M9;T9D0H7;T9B2M8;T6MH61;T6AFP8;T5UR41;T5P7R4;S1P7K4;S1ITA7;S1I6N9;S1GWI9;S1EUY0;S1DRS6;S0YS60;S0Y7E1;S0VXE0;Q83VS4;N4P3L2;N4NV52;N4NEF5;N3N8N8;N3KAR4;N3FHP4;N2QRM4;N2K853;N2JPD3;N2H6Z1;M9KHW8;M9HNG0;M9HLA7;M9GE99…	Probable lipid kinase YegS;Lipid kinase YegS	L960_5013c;Q609_ECAC00097G0001;yegS;b2086;BX14_25275;BX52_13225;Ec53638_4070;O3K_09005;UMNK88_2630;UC41_01305	25.5809	25.6992	25.8755	25.7691	25.9496	26.0788	25.5221	25.6814	25.7816	21.4571	23.0453	22.4796	0.000210439	1.56e-05	25.7185	25.9325	25.6617	22.4796	3.60516
M9G6I6	3	3	3	8.4	8.4	8.4	44.211	0	4.0943	1230300000	10	M9G6I6;A0A0M4HYB2;X7PNP4;W1X0Z6;W1F463;V6FS26;V6FK91;V2TFS1;V2R8B5;V0VEZ5;V0UV33;V0AA24;U9Z7E6;U9YYC2;U9YLG0;U9YDS9;U9XW44;T9SRG5;T9GF22;T9D1X6;T9B6F4;T8JGV5;T6M251;T6I3C5;T6AKD0;T5V8D8;T5P890;S1PB21;S1IKC7;S1I9V5;S1GW14;S1F890;S1DTM2;S0YUV3;S0XU38;S0VTM6;Q8X663;N4P6V8;N4P0R1;N4N5Q2;N3NNL4;N3K408;N3FG28;N2QVT3;N2K1Z9;N2JTZ5;N2H567;M9K956;M9HR89;M9GYE4;M9FAQ3;M9EIF2;M8Y7Y8;M8PWT1;M8KSK7;M8KRV6;M2P…	PTS system maltose- and glucose-specific EIICB component;Maltose and glucose permease IIC component;Maltose- and glucose-specific phosphotransferase enzyme IIB component	ECMP0215612_2188;L408_02185;Q609_ECAC01641G0005;malX;G966_01909;G723_02818;HMPREF1604_01262;HMPREF1598_00710;HMPREF1620_02554;HMPREF1592_01372;HMPREF1599_05422;HMPREF1588_01903;HMPREF1589_01675;HMPREF1591_02300;G994_01684;G952_01630;G943_01840;G938_01823;G893_01960;G749_01383;G736_01834;G716_01434;G701_01787;G686_01618;A13A_01584;A1WS_02202;A1WU_03466;A1WK_02478;A1UI_01813;A1U1_01628;WG7_01608;WG…	22.8078	21.2579	21.708	21.2579	22.4795	22.5472	21.708	22.5472	22.3865	26.9374	26.77	27.4255	0.000210439	1.56e-05	21.9246	22.0949	22.2139	27.4255	-0.119004
V1AJN7	4	4	2	30.5	30.5	16.5	25.844	0	3.4755	962920000	11	V1AJN7;T9TKU8;S1IWY1;S1IMU5;M9HA61;L3L4J1;I2XGA8;H9UNH4;H4UE71;G0FAV8;F4SFJ7;E3PDE5;E1HPS9;D8C3L6;D8B230;D8AQW8;A0A142UTX3;A0A125X8P5;A0A0P8CPZ2;A0A0E1LXS8;A0A0E0TTE6;A0A070SPQ9;A0A069XN82;A0A037Y6F1;A0A024L9M9;P40710;A0A026V7T8;A0A028E990;A0A024KK87;A0A069XC30;D6J6I6;X7PTW2;W8ZME3;W1WVQ6;W1EWJ7;V8K8C3;V8FM30;V6FQ28;V6FBH1;V2U4J3;V2QN58;V0Z1K2;V0YIP5;V0X650;V0VI20;V0TXX2;V0SYV1;V0S7Y8;V0A4M6;U9ZI…	Lipoprotein NlpE	HMPREF1616_02402;G994_00193;A1WU_01864;A1WS_00571;nlpE;A1SA_00769;UMNF18_197;ECHG_03956;ETEC_0188;UMNK88_198;BW70_25355;BX23_05975;cutF;ECEG_03219;L408_00713;Q609_ECAC01661G0008;V415_13525;Q458_02630;G966_00012;G723_04188;HMPREF1609_00619;HMPREF1611_04521;HMPREF1608_04777;HMPREF1604_00634;HMPREF1598_02036;HMPREF1595_04323;HMPREF1590_01580;HMPREF1599_01525;HMPREF1620_04635;HMPREF1592_01521;HMPREF1…	21.9173	21.905	22.0262	21.905	22.8065	21.7284	26.7751	26.8888	27.0668	21.0138	22.4963	22.9788	0.00021853	1.63e-05	21.9495	22.1466	26.9102	22.9788	4.74723
X7PKB4	4	4	4	15.3	15.3	15.3	52.608	0	7.0101	674660000	6	X7PKB4;W8SZC8;W1WWQ7;W1F047;V8JQD6;V8FCU9;V6G2S9;V6FL64;V2TNK4;V2RBT7;V1A4F9;V0Z6G8;V0VTK3;V0SU28;V0AFY3;U9ZTD3;U9ZHQ8;U9YH52;T9S3D7;T9G5F5;T9DD47;T9AGC9;T8JDL5;T6MVD2;T6HR35;T6AVW0;T5V2A4;T5P9X4;S1Q0I3;S1IRH3;S1I0Y4;S1GYX7;S1EZ84;S1DN89;S0Z1L0;S0XUN8;S0W8P6;Q8X8K8;N4PN87;N4P545;N4NQC2;N3NRH5;N3KN45;N3FI36;N2QX10;N2K8B7;N2JLX2;N2HJJ5;M9KFK0;M9I1U8;M9H0Y7;M9GC30;M9FF94;M9E858;M8YBX6;M8PZD9;M8KJI5;…	Uncharacterized protein YcjX	L408_01879;ycjX;Q609_ECAC01647G0006;V415_24970;Q458_23200;EC970259_1594;EC990741_1434;G966_01454;G723_02490;HMPREF1616_04637;HMPREF1608_00048;HMPREF1604_00152;HMPREF1595_01351;HMPREF1620_01002;HMPREF1599_02670;HMPREF1592_00126;HMPREF1589_01865;G994_04904;G952_01352;G943_01596;G938_01450;G893_02227;G749_01081;G736_01526;G716_01018;G701_01468;G686_01361;A13A_01382;A1WS_01860;A1WU_03146;A1WK_02176;A…	22.0039	22.7622	21.233	22.7622	22.2778	22.6396	23.1232	22.9317	22.5659	25.8259	25.852	25.8924	0.000225372	1.69e-05	21.9997	22.5599	22.8736	25.8924	-0.313696
W1XD85	3	1	1	11.8	3.3	3.3	26.821	0.0040519	1.4734	530490000	6	W1XD85;A0A080ESI3;N3FBP8;N2JIU3;M9JZH8;W1ERV4;N4P7U8;N4N0U7;N2JZP2;N2GPT5;M9IF18;M9GVE0;M8YM59;M8PNY1;L9IK55;I2X215;I2WB13;I0VWH6;E3XSF1;D8C2C3;A0A177BKH2;A0A125XB16;A0A080ILK2;A0A073UKK9;A0A073H598;A0A070SZ59;A0A070SLZ0;A0A069XPQ6;A0A029PPE1;A0A029LUH0;A0A029LAA6;A0A029K6S9;X7NZU7;W8ZQG7;V8FCM0;V6FVF1;V6FD57;V2UC72;V2S066;V1A4X5;V0YE21;V0YDG5;V0Y999;V0VPM4;V0U8I9;V0S7V1;V0S6J6;U9ZR56;U9Z2P5;U9YU…	Dipeptide transport system permease protein DppB	Q609_ECAC00354G0001;ECP030186711_4018;ECP03018674_3965;EC2719100_4271;ECP03018677_4011;ECP03018673_4044;ECP03018672_4034;ECP02999171_4632;ECMP0209802_4498;ECMP0215612_4414;EC2845650_3976;ECC34666_4133;EC34880_0847;dppB;ECW26_10420;EC236275_3959;AB08_3624;AB67_4067;AC96_3999;AC45_3308;AD17_3301;AB26_1727;AB99_3905;AC00_4056;AC56_3957;L408_04269;Q458_23855;G966_04145;G723_00558;HMPREF1616_03882;HMP…	22.898	22.2755	22.7867	25.7599	25.7223	25.786	22.7867	21.0534	21.3404	25.8719	25.3605	25.679	0.000226961	1.72e-05	22.6534	25.7561	21.7268	25.679	4.02926
A0A0K5XJK9	3	3	3	12.3	12.3	12.3	41.443	0	4.412	1003800000	7	A0A0K5XJK9;D8BYG0;W1EU38;V6FR07;V6FLJ0;N3K3B9;N2QUR3;M9IKY5;M9H5T3;M9GD29;M8YZ93;M8QJD1;M8LFC2;M8JWJ4;M2PLJ1;L9IA10;K4WG72;I2XEV6;I2WUF2;I2W478;I2SPE9;I2S353;I2RJI3;I0VLJ3;H4UI12;H4LCS2;H4KHV7;H4K3L8;H4JMJ7;H4J921;H4ISS4;H4IBW5;H4HWT5;H3KPS5;G0F6V3;F4VVZ2;E9XJ10;E3XP48;E3PNM1;D6JAB5;D6IBE6;D6HXW6;B3HHL9;A0A179Q3M1;A0A178T398;A0A178SSD1;A0A178S6D3;A0A178QTP1;A0A178Q477;A0A177BQQ4;A0A176ZX35;A0A173…	Ribosomal RNA small subunit methyltransferase F	rsmF;yebU;UMNK88_2306	25.8716	26.1163	26.9492	21.6449	22.7861	21.0609	21.2421	21.0609	22.0337	25.6557	26.73	27.0165	0.000233612	1.78e-05	26.3124	21.8307	21.4456	27.0165	4.8668
V1AK56	2	2	2	5.9	5.9	5.9	59.472	0	2.1125	139720000	2	V1AK56;V0Y2Q2;V0TS37;V0SBN8;U9ZIQ6;U9YQT1;U9Y0E2;U9XVA5;F8X5N4;E9TIJ1;E6BJ26;E1J9N4;E1ISW8;E1I7V8;E1HUN7;D8EJB3;D8E5L7;D8B1P5;D8AR97;D7ZYX0;D7YFQ3;D7Y6V6;D7XR06;A0A148HKF7;V0YIS0;V0X9G8;V0S8P9;V0A4B8;U9YTP9;D7ZKK3;D7XE04;A0A148HVK8;W8T313;W1HE69;W1FR77;W1F5Z7;V8FN99;V6G238;V2QJV7;V0VDC4;T9HYR5;T9DLW8;T8JMW8;T6I213;S1NMN6;S1IME3;S1I8W5;S1H8A2;S1E141;S1CWY1;R8XE47;N4PED7;N4PBG3;N4NXW0;N3NYT0;N3KDR4…	HTH-type transcriptional regulator SgrR	HMPREF1616_02271;HMPREF1609_02325;HMPREF1598_01904;HMPREF1590_01450;HMPREF1620_04766;HMPREF1592_03140;HMPREF1589_03363;HMPREF1591_02656;HMPREF9349_00151;sgrR;HMPREF9350_02277;HMPREF9347_03655;HMPREF9348_03277;HMPREF9345_01144;HMPREF9346_01764;HMPREF9550_04025;HMPREF9540_03326;HMPREF9536_03492;HMPREF1611_04391;HMPREF1608_03920;HMPREF1595_04188;HMPREF1599_01398;HMPREF1588_01333;HMPREF9534_04822;HMP…	21.7165	21.5477	21.3789	22.4645	22.344	21.3571	21.2101	21.3571	21.1962	23.9691	24.0515	24.0179	0.000295334	2.27e-05	21.5477	22.0552	21.2545	24.0179	0.800722
H1BXS7	2	2	2	8.1	8.1	8.1	33.141	0	2.2162	1815700000	6	H1BXS7;V1BBD9;V0Z812;V0Y5Q7;V0XCJ4;V0VBE6;V0TKC6;V0TIP0;V0R9T3;V0AJQ3;U9YW85;U9YUZ9;U9YEG5;U9XTZ2;N3NJU1;N2K7P7;M9H8A1;M9FFS4;M8L1C8;H9USC1;H4JLQ8;H4HW44;F8XG68;E9TB96;E6BPA5;E3XNC0;E1JBY0;E1IUV5;E1HZE5;E1HJU3;D8ETR8;D8EA32;D8B9T9;D8AU47;D8AE65;D7ZRI3;D7Z977;D7YRU8;D7Y235;D7XLN5;A0A135PUN6;A0A073HV80;A0A073GQX2;A0A070U2I3;A0A029LNL1;X7PLN5;W8ZS57;V8KFH6;V8FBN0;V6FW97;V6FKF1;V2THH7;V2R713;T9SGM9;T…	Glutaminase;Glutaminase 2	glsA;yneH;glsA2;BX14_09070;BX52_18570;O3K_12860;UMNK88_1944;UC41_06755;ECHG_01371	21.5121	21.0998	22.9954	25.781	26.1621	26.3771	26.6859	26.2872	27.2379	27.1257	26.3473	26.7509	0.000298703	2.32e-05	21.8691	26.1067	26.737	26.7509	-0.00430467
X7PNN8	2	2	2	8.6	8.6	8.6	30.423	0.0008673	1.663	257650000	6	X7PNN8;W8ZIS6;W1XGQ2;W1EYR1;V8KF03;V8FLH9;V6FRA0;V6FKI8;V2UKZ0;V2S769;T9TR94;T9GAY3;T9E4V1;T9ADJ2;T8JJF7;T6M9R4;T6HM58;T6APR8;T5UWI0;T5NV98;S1PBK8;S1IV96;S1HW76;S1HI78;S1EJ60;S1DJB7;S0YUK8;S0YAE9;S0VU64;R8YXW9;Q8XCP0;Q1RAW8;N4P7K9;N4P387;N4NKF1;N3NP88;N3KKL8;N3FJM3;N2QQR0;N2JKB2;N2H1M0;M9K9T6;M9HD87;M9H5R6;M9G715;M9FI22;M9FGS0;M8YT28;M8Q0D7;M8KT39;M8JWI3;M2NUN7;L5HD49;L4VIC5;L4J8K2;L3QKD5;L3Q6N7;…	23S rRNA (guanine(745)-N(1))-methyltransferase	L408_02385;Q609_ECAC00191G0002;rrmA;EC970259_2128;EC990741_1960;G966_02115;G723_03030;G994_01893;G952_01884;G943_02049;G938_02077;G893_01766;G749_01590;G736_02074;G716_01695;G701_01988;G686_01886;A13A_01780;A1WS_02407;A1WU_03672;A1WK_02687;A1UI_02023;A1U1_01836;WG7_01815;WG5_01929;WE7_02440;WEW_00300;yebH;rlmA;WGO_01817;WIC_02134;A311_02443;A1UO_01892;A1UM_02220;A1U5_02177;A1SA_02659;A13W_00783;W…	24.3431	24.4422	24.1148	25.0303	24.6313	24.8767	24.5733	24.6331	24.4595	22.4059	22.044	22.99	0.000303758	2.37e-05	24.3001	24.8461	24.5553	22.99	2.36611
W1WQL7	3	3	3	7.2	7.2	7.2	57.35	0	3.6645	1016900000	9	W1WQL7;D6I3V6;I2RRL1;X7PSP7;W8ZRA3;W8SVQ7;W1EXJ8;V8KNN8;V8FK71;V6FUG7;V6FBZ8;V2SD89;V2QFP7;V1A7I5;V0YXB5;V0Y2S0;V0XFI1;V0V6H3;V0TA80;V0SDT0;V0S1Y6;V0AEK5;V0AC79;U9ZLB8;U9YNH0;U9Y3J4;U9XJH0;T9S717;T9GFM8;T9C6M8;T8ZLS4;T8IZE8;T6LMV8;T6H4K0;T5ZN84;T5UCK5;T5NAD0;S1PH61;S1JF65;S1J063;S1HFD3;S1E5M2;S1CZT7;S0YGX4;S0XJG4;S0UXU4;R8WXL1;N4NUU6;N4N828;N4MYP3;N3N4T9;N3JSE0;N3EUN0;N2Q8T9;N2K5F6;N2J4A7;N2GV99;…	Cation/acetate symporter actP;Cation/acetate symporter ActP	Q609_ECAC01797G0003;actP;yjcG;Q609_ECAC00591G0001;ERHG_04111	26.3893	26.3039	26.4654	26.3164	26.9114	26.2125	22.8987	21.2328	23.0084	26.5558	26.537	26.5443	0.00032194	2.54e-05	26.3862	26.4801	22.3799	26.5443	4.10014
A0A0T5XIH6	8	1	1	31.4	3.5	3.5	26.932	0	1.888	2005700000	14	A0A0T5XIH6	(void)	(void)	21.3473	21.4364	22.5458	21.4409	21.3572	22.9859	23.0703	22.9859	21.1889	27.7976	28.2221	28.7956	0.00032254	2.56e-05	21.7765	21.928	22.415	28.7956	-0.151474
N4N8D1	4	2	2	75.6	20	20	4.7366	0	1.805	2028100000	8	N4N8D1;M8PH52;L4V2D2;L4UWV6;A0A0K3RH09	(void)	ECP03018675_4557;ECC34666_4601;WIC_03776;WIC_04482	28.0486	27.6788	27.8317	27.8252	27.6851	27.905	23.0191	23.0939	22.3226	26.9896	27.3482	29.2817	0.000335803	2.68e-05	27.853	27.8051	22.8119	29.2817	5.04114
X7PRZ1	1	1	1	11.8	11.8	11.8	22.622	0	2.2266	426110000	10	X7PRZ1;W8ZE80;W1WZB0;W1F4X4;V8KGY7;V8FBS6;V6FRK0;V6FH47;V2TJH7;V2QQW4;V1A0Q6;V0YTX1;V0YPD5;V0XWU9;V0US91;V0T594;V0SIJ6;V0SFI3;V0ADM3;U9Z5M0;U9Z300;U9YGK1;U9Y2N5;U9XI34;T9TGD6;T9GL16;T9DVI5;T9AK30;T8JD88;T6MZK6;T6IE06;T6BCN6;T5VA73;T5PTE3;S1PTE8;S1IVA9;S1IHP6;S1HSZ9;S1EVG2;S1E025;S0ZBQ6;S0YK94;S0W9J2;R8XHS4;Q1RFA9;N4PCP3;N4NV53;N4NTG7;N3NJT0;N3KTN3;N3F973;N2QWZ4;N2KGE6;N2JW94;N2HLR7;M9KMC5;M9J0L7;…	Cytochrome bo(3) ubiquinol oxidase subunit 3	L408_00947;Q609_ECAC01639G0008;V415_07165;Q458_26905;cyoC;G966_00466;G723_03893;HMPREF1616_05181;HMPREF1609_01570;HMPREF1611_03062;HMPREF1608_04561;HMPREF1604_05183;HMPREF1598_04632;HMPREF1590_00773;HMPREF1595_03958;HMPREF1620_01439;HMPREF1599_04588;HMPREF1592_02022;HMPREF1588_02278;HMPREF1591_02914;HMPREF1589_05148;G994_00493;G952_00486;G943_00373;G938_00489;G893_00995;G749_00451;G736_00423;G716…	22.5409	21.2907	21.328	21.2907	22.482	21.807	21.328	21.807	21.1524	25.6464	26.6972	27.316	0.000360464	2.9e-05	21.7199	21.8599	21.4291	27.316	0.430791
W8SSB7	2	2	2	12.8	12.8	12.8	17.352	0	3.1806	431470000	6	W8SSB7;W1V8R7;V2RH83;T9HK39;T9DI69;T9A799;S1J385;S1HNK8;S1FD32;S1DQX7;N4P935;N4NU33;N4NTY2;N3NW29;N3FNE9;N2QYA9;N2K735;N2JYM2;M9KH42;M9GNT9;M9GAG1;M9FLS2;M9F4B5;M8QT72;M8KXT9;M8KBB6;L3KWL2;L2V5E6;I4S9R6;I2XE28;I2S5L2;H4UG39;H1BWL3;G0F346;E9YEI5;E8Y5A3;E0J4C4;D8BXQ3;A0A177BTG8;A0A142UWJ6;A0A140NE97;A0A125X6C8;A0A0Q2Z5K6;A0A0K5DPH6;A0A0H3X6P6;A0A0E1LV13;A0A0E0TWH0;A0A0D0NIN7;A0A0A1A1U5;A0A080FFB9;A…	Swarming motility protein YbiA	ybiA;Q610_ECBC00144G0001;G723_01963;G952_00846;G943_00855;G938_00877;A1WS_01246;A1WK_01543;A1UI_00858;A1U1_00703;A1SA_01388;WCM_02763;EC54115_22158;EC23916_2988;EC970246_5407;HMPREF0986_01897;UMNF18_852;ERHG_02055;EKO11_3088;HMPREF9551_02429;UMNK88_838;ECONIH1_04555;BU55_06135;BU56_01650;HMPREF1616_02923;HMPREF1598_00904;HMPREF1620_03924;HMPREF1599_04798;HMPREF9349_02324;ECHG_00569;HMPREF9542_028…	25.3702	25.0467	24.8564	21.187	21.8181	22.3155	21.4692	22.3155	21.854	21.4692	22.3155	21.854	0.000362748	2.94e-05	25.0911	21.7735	21.8796	21.854	3.31756
H9UY84	6	6	6	16.1	16.1	16.1	62.479	0	10.643	638170000	15	H9UY84;M9H145;M9EBI3;A0A161Z7C2;A0A074IAE1;A0A070UQ74;A0A069XK46;V2RHJ6;T9GS86;S1I4W8;S1GUA6;S1EKW4;S1CUW8;L3K9R4;L2VGS5;I2X5H9;H4UQQ9;G0F8I5;D8C2E0;A0A168BBW0;A0A140N4H4;A0A0J2E9J5;V1ABS6;V0AGK8;E9YG26;E1HNI9;D8AZA0;D8ATR8;D7ZNP6;D7XZ96;A0A166UNT4;A0A142V2P5;A0A0P7MK02;A0A0H3XDI2;A0A0E1SXC7;A0A0B1KWQ7;A0A090LAY4;A0A070SQH5;N2QGH3;F4SQS0;A0A125WXF4;A0A0E1M2V1;A0A029LVV9;A0A029K7V7;A0A024LBV0;P376…	Protein YhjK	yhjK;G723_00572;G952_03663;A1WS_04247;A1WK_04641;A1UI_03835;A1U1_03738;A1SA_04549;WCM_00936;EC23916_1407;UMNF18_4451;HMPREF9551_04120;HMPREF1616_03865;HMPREF1620_00965;ERHG_02599;HMPREF9543_02647;HMPREF9547_00921;HMPREF9541_04208;HMPREF9550_00353;HMPREF9540_00608;Ec53638_2336;ECHG_03410;EC90111_2220;ECDEC2E_4188;ECDEC2C_4202;ECDEC1E_4293;ECDEC1C_4247;ECDEC1B_4169;ECDEC2B_4217;ECJG_03221;L408_0425…	26.6832	25.6178	25.9801	25.4885	26.0225	25.9946	23.1237	21.5475	22.1252	22.2455	22.9641	22.8365	0.000367146	3e-05	26.0937	25.8352	22.2655	22.8365	3.82824
W1VR47	4	4	4	12.8	12.8	12.8	38.818	0	5.1036	740920000	10	W1VR47;A0A070SYZ9;F8XEC0;H4LIP0;H4KNG7;H4K903;H4JU77;H4JEH4;H4IHM6;H4I2N9;H3KV86;E3XSE7;A0A029LAL3;A0A029K6K0;A0A029HHH5;E6BNU7;A0A029IJK3;D6JGL0;X7P048;W8TB60;W1ETG0;V8K5T8;V8FCB6;V6FX80;V6FEA3;V2T486;V2RI65;V1A896;V0YAC0;V0Y6P3;V0XNQ0;V0UXR2;V0UTU7;V0SV84;V0SAA1;U9ZW22;U9YX98;U9YUM9;U9YP63;U9Y619;U9XNZ2;T9SF32;T9FML2;T9DC06;T9A267;T6LCF1;T6H8U8;T5ZEK4;T5UFC9;T5NHP5;S1PK41;S1J8T6;S1HS19;S1GTP4;S…	Phosphoethanolamine transferase EptB	Q609_ECAC02921G0001;HMPREF9349_03161;ECDEC2E_4218;ECDEC2C_4233;eptB;ECDEC1E_4322;ECDEC1B_4196;ECDEC1A_3973;ECDEC2B_4246;EC236275_3954;HMPREF9350_04085;ECEG_04053;L408_04272;V415_15425;Q458_23830;EC970259_4220;EC990741_3983;G966_04148;G723_00555;HMPREF1616_03888;HMPREF1608_00358;HMPREF1611_05102;HMPREF1609_03940;HMPREF1604_03616;HMPREF1598_00888;HMPREF1590_00469;HMPREF1595_04511;HMPREF1620_03849;H…	25.2332	25.9877	24.946	25.7503	26.7496	26.5882	21.0535	22.7575	21.4614	26.328	26.4993	26.3746	0.000367623	3.03e-05	25.389	26.3627	21.7575	26.3746	4.6052
A0A075LE10	3	3	3	31.1	31.1	31.1	18.72	0	5.8989	1964900000	5	A0A075LE10;E1HSJ9;X7P6Y0;W8ZLN5;W1WXM9;W1F3V6;V8K2X7;V8FI91;V6FYT0;V6FIE6;V2TCF6;V2QGJ4;V1AZL7;V0Z5B3;V0XU99;V0XK30;V0V1Q1;V0U8I1;V0SWY5;V0SK74;U9ZTE5;U9ZB44;U9YUU4;U9Y776;U9Y587;U9XY02;T9SAL6;T9H558;T9CND9;T9B281;T8K3W9;T6LXG4;T6HP77;T6AGD7;T5UDN9;T5P2P7;S1P742;S1IEQ8;S1I387;S1HFT0;S1EGV5;S1DEW2;S0Z6P2;S0XK30;S0VXM5;R8XMR9;Q6KCY1;N4PKH5;N4NKX9;N4NJE8;N3N8B1;N3KAL6;N3FIF3;N2QLK8;N2KF07;N2JTM8;N2H…	UPF0115 protein YfcN	L960_4703c;HMPREF9543_04084;yfcN;BX52_12030;BX14_24660;Ec53638_3658;O3K_07840;UMNK88_2884;UC41_09055;HMPREF9547_02222	21.4609	22.0742	21.8415	22.0742	21.4898	23.0593	21.6088	22.4748	21.0533	26	27.0144	26.3871	0.000367623	3.05e-05	21.7922	22.2078	21.7123	26.3871	0.495464
P37595	3	3	3	11.8	11.8	11.8	33.394	0	2.5059	1008400000	5	P37595;Q8X6W4;L9IIZ0;C3SDR6;A0A0F6F377;W1EUE7;X7PMQ0;W1X317;V8KSS7;V8FDP3;V6FZV1;V6FM29;V2TPE9;V2RHF5;V1AJM2;V0YJ73;V0XIL6;V0TUT3;V0T273;V0RKP3;V0AGD6;U9Z1X1;U9YGM3;U9XIZ7;T9HK68;T9DI98;T9A7D2;T6ANY2;T5UUG6;S1J3K5;S1IFU7;S1HNP7;S1F3Z6;S1DY42;S0WCB8;N4P8X0;N4NU71;N4NU08;N3NW73;N3KA40;N3FNI7;N2QW30;N2K764;N2JYP5;N2HI40;M9KH68;M9HRJ2;M9GNW2;M9GAJ5;M9FLW4;M9F4E5;M8Q502;M8KXW7;M8KCY0;M2PTA9;L4VY36;L4J…	Isoaspartyl peptidase;Isoaspartyl peptidase subunit alpha;Isoaspartyl peptidase subunit beta	iaaA;Z1051;EC34880_1082;L408_01333;Q609_ECAC01385G0004;V415_01075;Q458_19115;G966_00907;G723_01993;HMPREF1616_02893;HMPREF1609_00120;HMPREF1608_03167;HMPREF1598_02192;HMPREF1595_03450;HMPREF1590_03243;HMPREF1620_00970;HMPREF1599_04836;HMPREF1592_04266;HMPREF1591_04211;G952_00876;G943_00885;G938_00907;G716_02097;G701_00919;A1WS_01278;A1WU_02551;A1WK_01573;A1UI_00892;A1U1_00736;WE7_01093;A364_04761…	22.2935	21.538	22.0904	27.0923	26.7249	26.8326	22.0904	21.6314	23.1522	21.2013	22.668	22.8268	0.000369722	3.09e-05	21.9739	26.8833	22.2913	22.8268	4.65125
A0A178RMN8	5	5	5	15.6	15.6	15.6	51.039	0	6.5758	677680000	10	A0A178RMN8;H4JU34;W8ZPI0;W1ETF7;V8FBA4;V6FUY7;V2T4J3;V1AY45;V0Y8Z3;V0UXJ6;V0U6F2;V0RUE9;V0ALY7;U9YN42;U9XSE8;U9XQZ7;T9TGF2;T9GVW5;T9C909;T9AYM4;T8JQ21;T6GVC3;T5NI31;S1NWS7;S1IYG7;S1HSQ5;S1GH68;S1E9M7;S1CJP4;R8WTT5;Q8X5N0;Q1R585;N4PBR0;N4NEE9;N4NCC8;N3NGM3;N3EWS8;N2QB89;N2JUE2;N2JCD7;N2GJW2;M9KY15;M9HFH1;M9GV95;M9GLD9;M9G5P2;M9DIL7;M8P9A6;M8KLB0;M8JK43;M2P5G7;L9IK27;L5GXU2;L4V0K7;L3PXT1;L3NW79;L3C…	Probable cytochrome c peroxidase	ECDEC1E_4278;Q458_23990;EC970259_4183;G723_00583;HMPREF1616_03853;HMPREF1609_03978;HMPREF1604_03580;HMPREF1598_03267;HMPREF1590_02875;HMPREF1620_00953;HMPREF1592_03531;HMPREF1591_02428;HMPREF1589_04440;G994_03757;G952_03652;G943_03968;G938_03882;G893_00187;G736_04031;G686_03765;A13A_03848;A1WU_00689;A1WS_04236;A1WK_04630;A1UI_03824;A1U1_03727;WEW_03971;yhjA;ECP03018677_3979;ECP03018673_4011;ECP03…	21.5368	22.5489	21.0992	25.9429	26.0107	25.8007	21.0992	21.4634	22.54	23.1112	23.0077	22.9042	0.000379615	3.19e-05	21.7283	25.9181	21.7008	22.9042	4.21726
F4SW75	3	3	3	6.6	6.6	6.6	56.289	0	2.3965	223710000	7	F4SW75;W9AD65;S1PJ03;L5HN77;H4L9T6;H4KEB7;H4K0J8;H4JJT4;H4J5N1;H4IP76;H4I8T4;H4HU44;H3KL74;E3XV38;B7UMW1;B7MQX3;A0A178T226;A0A178QU79;A0A178QAF2;A0A136T2R2;A0A125XM78;A0A0V9RES6;A0A0H3EHJ8;A0A061KRV0;A0A029IYU2;A0A029I851;V0UQF3;A0A0H2V5Q7	(void)	ECIG_00520;A13A_00811;WGO_00864;ECDEC2E_1047;ECDEC2C_0971;ECDEC2A_1188;ECDEC1E_1165;ECDEC1D_1314;ECDEC1C_0930;ECDEC1B_1038;ECDEC1A_0936;ECDEC2B_1081;EC236275_4907;ybjT;AC93_0952;AD23_0965;HMPREF1604_05470	24.2544	25.2102	24.3645	24.3949	24.4594	24.3149	24.265	24.1216	24.6383	21.2967	21.6778	22.1925	0.000407317	3.45e-05	24.6097	24.3897	24.3416	22.1925	2.88736
X7PUN5	2	2	2	20.7	20.7	20.7	19.459	0	2.6304	564800000	10	X7PUN5;W9A0T0;W1X2J0;W1F966;V8K898;V8FBV3;V6G1I0;V6FBD7;V2SJ83;V2QL14;V1AC01;V0YR91;V0XG13;V0XA03;V0URL8;V0THM9;V0SFC2;V0RN45;U9ZJZ8;U9ZD28;U9YQE7;U9YHR9;U9Y0L4;U9XPY4;T9T011;T9FEV3;T9C2L3;T8ZKB4;T6L655;T6H1Z5;T5ZP62;T5U1Z6;T5NP84;S1NWT4;S1IMP5;S1HY72;S1EEE0;S1D0A8;S0ZFS1;S0YM01;S0WJG9;Q7WVY3;Q6EGH0;N4PLU8;N4NV28;N4NIK0;N3NQA6;N3KCZ5;N3FAE1;N2Q5M4;N2KLG7;N2K255;M9KCH8;M9IJ03;M9GG52;M9GDL1;M9F8E9;…	Primosomal protein 1	dnaT;BX14_11680;BX52_15535;O3K_21730;UMNK88_5277	25.8386	26.3515	25.5988	21.7027	21.2137	22.8786	25.8456	25.9252	25.7844	23.0393	22.2152	21.5654	0.000417769	3.56e-05	25.9296	21.9316	25.8517	21.5654	3.99796
N3KCB2	2	2	1	17.2	17.2	9.1	21.153	0	3.6855	949130000	14	N3KCB2;M9HF41;I0VVV2;A0A0C2EGN9;I2X5E5;W1ETL9;V8FJH0;V6FW31;V2T299;V1BBZ9;V0Y143;V0XCD4;V0TX28;V0SG59;V0R8K4;V0AJT5;U9ZFT5;U9Y538;U9XPZ1;T9TAT2;T9FZU4;T9DGS9;T8JEQ9;T6LG81;S1J066;S1I682;S1GW61;S1E9Z6;S1CKZ0;S0YDG0;S0X6D9;R8XBS6;N4NYD7;N4NNR4;N4N8S1;N3NDS3;N3F9S3;N2QGV5;N2JVZ4;N2JUK2;N2GJB7;M9KYW0;M9HKI0;M9G2Q7;M9F6B9;M9EC63;M8PQK4;M8L7U8;M8JVE2;L4IZR8;L3KDE6;L2VH48;K4Y5G9;K4UUV0;K3KH24;J7R6T5;J7Q…	ADP compounds hydrolase NudE	nudE;ECW26_11950;EC23916_1263;G723_00737;HMPREF1616_01994;HMPREF1609_02116;HMPREF1608_04060;HMPREF1598_01657;HMPREF1595_03162;HMPREF1590_04804;HMPREF1620_00324;HMPREF1592_01638;HMPREF1589_03043;HMPREF1591_03947;G994_03593;G952_03529;G943_03844;G893_00323;G749_03892;A1WU_00536;A1WS_04110;A1WK_04474;A1UI_03672;A1U1_03601;WG7_04141;WG5_04279;WEW_02911;A311_04300;A1SA_04403;WCM_00773;yrfE;HMPREF9349_…	27.4724	26.6576	26.7466	25.4618	27.035	26.6637	22.5732	23.0851	21.4432	22.8564	22.4057	23.0887	0.000424789	3.65e-05	26.9589	26.3868	22.3672	23.0887	4.59171
X7PM64	3	3	3	19.5	19.5	19.5	36.987	0	4.7986	492210000	15	X7PM64;V2TDG0;V0AXG5;U9YME8;T9CRV1;S0VXZ1;N2QQE4;L2XIW2;I0VRQ8;H9UQV3;F4TEV6;E9TFG0;E1HM14;D8E6H3;D7ZXB4;A0A140N8Y1;A0A0K5Z6L3;A0A0G3JCU8;A0A094VJN1;A0A074IJV7;A0A070UIK4;A0A069X024;A0A029LJT0;A0A029IRG2;A0A029HWM1;A0A026RPI9;A0A024L1G5;P36562;C4ZQQ4;B7MWP8;B1X6S9;D7YC16;Q1RPE7;W1F3P4;V8FFG6;V6G444;V6FLF9;V2QWR6;V0YYG1;V0Y584;V0VZY0;V0U3T2;V0SB99;V0A3L2;U9YNS0;U9YFL5;U9XGX8;T9SQP5;T9GBG9;T9B562;T…	Nicotinate-nucleotide--dimethylbenzimidazole phosphoribosyltransferase	cobT	25.6255	25.7868	25.4822	25.7282	25.6878	25.6555	25.5903	25.4862	25.6337	23.1254	21.6011	21.0972	0.000647165	5.59e-05	25.6315	25.6905	25.57	21.0972	3.74927
A0A070SLJ2	2	2	2	22.2	22.2	22.2	10.627	0	2.1489	730120000	8	A0A070SLJ2;L3QWE2;A0A125X7Q8;H9UNZ3;F4VRR7;E3XHK0;X7PPX3;W9ABS1;W1WWP7;V8JR27;V6FRG5;V6FID5;V2TZ23;V2QDH5;V1A6A3;V0Z9H0;V0XP52;V0VCD8;V0SU32;U9ZUJ6;U9Z501;U9Y4T2;U9XP62;T9T3T0;T9HV91;T9DVR7;T9BAZ1;T6HYF9;T6BCF5;T5VHZ6;T5PV36;S1QAK3;S1H545;S1EX25;S1E098;S0WGY3;R8XI03;Q1RFJ6;N4PPZ3;N4NTM6;N4NFY0;N3NL71;N3F9T0;N2KAK4;N2K6Q8;M9LA43;M9FUJ2;M9FGW7;M8YFM7;M2PWE8;L9IM44;L5HQ36;L4W323;L3QG65;L3PCL5;L3L1R3…	Cytosine permease	AC45_3769;A1UO_00305;codB;ECOG_04037;EC236275_0406;L408_00855;Q609_ECAC01609G0002;G966_00374;G723_03980;HMPREF1616_03953;HMPREF1611_00852;HMPREF1608_03293;HMPREF1604_05097;HMPREF1595_00502;HMPREF1620_03420;HMPREF1588_00098;HMPREF1589_03439;HMPREF1591_02818;G994_00399;G952_00398;G943_00458;G938_00403;G736_00347;G716_00334;G701_00377;G686_00322;A13A_00335;A1WK_01105;A1UI_00426;A1U1_00217;WE7_00551;…	22.6571	21.6516	22.8	25.9327	25.7916	25.6	22.8	21.0607	22.6294	25.8276	25.8344	26.6378	0.000701696	6.11e-05	22.3695	25.7748	22.1634	26.6378	3.61139
A0A125X2M9	2	2	2	26.3	26.3	26.3	10.792	0	2.9414	307770000	10	A0A125X2M9;V0YAU0;A0A070TVS4;W1G0V0;A0A073VNF9;A0A070CIW7;X7PPA5;W8ZSC1;W1WQ46;V8KD47;V8FNK6;V6FR19;V6FL09;V2TEB7;V2QYM9;V1A3J2;V1A141;V0YCN6;V0VKM6;V0TKE7;V0SY03;V0S620;U9ZFV3;U9ZBW2;U9YZ59;U9YUG4;U9YD14;U9XWP8;T9SQC6;T9GAH0;T9D8V2;T9AAA5;T8K896;T6MNJ2;T6HZC3;T6A6C3;T5UXI0;T5PBZ8;S1PBC6;S1IJA3;S1HW31;S1H7A1;S1EJT9;S1D856;S0YWH3;S0Y2W2;S0VIS0;R8YXZ0;Q1RAW3;N4PF81;N4NPJ1;N4N685;N3N9N3;N3K3A5;N3F3L…	Uncharacterized protein YebO	HMPREF1608_01019;AC96_1989;AB07_0045;BU55_33880;L408_02387;Q609_ECAC01815G0001;V415_09435;Q458_04340;EC970259_2132;EC990741_1964;G966_02117;G723_03032;HMPREF1616_04925;HMPREF1611_00429;HMPREF1609_01040;HMPREF1604_01484;HMPREF1598_02788;HMPREF1590_00215;HMPREF1595_04721;HMPREF1620_05063;HMPREF1592_00351;HMPREF1599_05204;HMPREF1589_00292;HMPREF1588_02857;HMPREF1591_01649;G994_01895;G952_01886;G943_…	25.3811	25.2595	25.3387	24.729	24.6426	24.7857	24.557	24.4886	24.6103	21.272	21.6794	22.9533	0.000769638	6.74e-05	25.3264	24.7191	24.552	22.9533	3.35818
D8B676	2	2	2	20.1	20.1	20.1	24.23	0	4.1141	750910000	6	D8B676;V1AUG7;M8Z870;L3L0M0;I2X7K0;H4UGU4;G0FEZ7;F4SKS5;E9YEA3;E1HS84;D8C0E8;D8AJ88;D6I6T1;A0A166TZD8;A0A142UUS0;A0A125X637;A0A094XXC6;A0A070SQ21;A0A069X7W9;A0A029PRK6;P75746;C4ZWI8;B1X6P4;L4VXG9;L3BRG3;A0A161R6H7;A0A0K4A416;A0A0F3UEW7;A0A0B1GA65;A0A025CLJ4;A0A023YU98;X7PQU8;W9ACN2;W1ESK0;V8KTN5;V8F8C4;V2TYP0;V2R1V0;V0YWZ6;V0XK37;V0XIY7;V0UL32;V0SDD9;V0A9J9;U9ZLT1;U9YLP2;U9XR94;T9TEN6;T9E2J5;T8JL…	UPF0271 protein YbgL	HMPREF9547_03397;ybgL;BX14_13880;Ec53638_0595;UC41_03650	21.9576	23.0991	21.0866	25.9786	26.7966	26.3624	22.2281	21.0281	21.8485	22.2281	21.0281	21.8485	0.000906285	8e-05	22.0478	26.3792	21.7016	21.8485	4.67762
I2RK76	2	2	2	11.8	11.8	11.8	32.123	0	3.6701	547110000	5	I2RK76;E9YXZ5;E9XPX2;A0A0L7AG69;A0A070KRH1;W1XD57;D7ZAZ2;W1G3F3;B7UJI1;A0A073VJQ5;A0A069XH32;X7PQT9;W8ZNH1;W8T6L6;W1XC76;W1EZB0;V8JRM0;V8FC93;V6FQH4;V6FH51;V2TMH4;V2QQ34;V1A6A7;V0ZCV0;V0Y522;V0U2B2;V0SL72;V0ALB9;U9ZUF3;U9Z506;U9Z3I8;U9XUI0;U9XIB4;T9TK52;T9GYN5;T9EQ55;T9AAM3;T6HYF4;T6BAA5;T5V8Y2;T5PT35;S1J741;S1II02;S1H541;S1F8A3;S1E9D0;S0VZY8;Q8X695;Q1RFK0;N4PPZ0;N4NW04;N4NFX4;N3MPL3;N3KBL6;N3F9S…	Methylisocitrate lyase;2-methylisocitrate lyase	prpB;ERJG_03365;ERFG_03119;Q609_ECAC00636G0001;HMPREF9534_01390;L408_00851;Q609_ECAC00256G0002;G966_00370;G723_03984;HMPREF1616_03958;HMPREF1611_00856;HMPREF1609_01673;HMPREF1598_01500;HMPREF1590_00865;HMPREF1599_00589;HMPREF1620_03425;HMPREF1588_00103;HMPREF1592_01920;HMPREF1591_02814;HMPREF1589_05645;G994_00395;G952_00394;G943_00462;G938_00399;G736_00342;G716_00330;G701_00373;G686_00318;A1WS_00…	23.0257	21.2226	21.2657	25.7075	25.6628	25.9359	25.7923	25.8624	25.8122	22.6166	22.9135	21.3645	0.000953475	8.47e-05	21.838	25.7687	25.8223	21.3645	3.52413
D3H240	18	1	1	51.7	5.3	5.3	46.163	0	1.9749	328600000	8	D3H240;A0A0P7NM94	(void)	EC042_2598	22.9006	21.865	22.6754	25.6959	25.8887	25.4639	22.6754	22.3039	22.2403	22.8887	21.2143	21.5602	0.00110425	9.87e-05	22.4803	25.6828	22.4065	21.5602	3.79508
W1EXN5	5	1	1	93.2	21.4	21.4	10.69	0	2.0765	2471300000	17	W1EXN5	(void)	(void)	27.1215	27.9996	26.6483	26.9271	26.6672	27.4064	22.88	21.2763	22.1343	27.1038	26.2391	25.0815	0.00114096	0.000102692	27.2565	27.0002	22.0969	25.0815	5.1596
F4SG61	4	4	4	8	8	8	86.122	0	4.0635	429220000	7	F4SG61;I0VSX5;A0A073UQS5;V6FHU3;V1AYI9;V0YJW8;V0XGN3;V0UWH4;V0T5N5;V0SCW7;U9ZU85;U9Z9S3;U9YXL0;U9YCF7;U9Y6W9;Q8XE39;J7R364;J7QN57;H9UUG2;F8XIY8;E9T9C8;E6BKG4;E3PDS0;E1JDV7;E1IJP1;E1I4V3;E1HSX2;D8EQ06;D8E7Q7;D8B9I6;D8ANP4;D7ZXX8;D7YP22;D7Y494;D7XL35;D7X5M9;C8UDG4;C8U6F7;C8TUF7;C3T338;C3T337;B7N5I0;B7LAP2;A0A148HSV2;A0A0H3MIG6;A0A062XZE5;A0A024L1L2;A0A024KWY4;X7P5K3;W1WY36;V8FFB8;V6FX50;V2THS0;V2QT…	Sensor histidine kinase RcsC;Histidine kinase	ECHG_02117;rcsC;BX14_25940;BX52_12585;O3K_08355;UMNK88_2767;UC41_21730;HMPREF0986_03800;L960_4867;A364_11598;HMPREF0986_03799;ECDEC2B_2800;RcsC;ERFG_01107	22.4083	22.8508	21.2729	25.5487	25.4431	25.5575	21.2729	23.1471	22.7338	25.8999	25.943	25.7917	0.00138019	0.000125042	22.1773	25.5164	22.3846	25.7917	3.13187
V0VQP7	2	2	2	9.2	9.2	9.2	20.259	0.0090196	1.2184	584980000	10	V0VQP7;A0A166UXA4;A0A0K4LNL3;E2QDI8;D6JDS0;E1IWP0;A0A166QTB4;A0A141BR67;A0A0V9R6M4;A0A0K3UGI6	(void)	HMPREF1604_00437;ECEG_04314;HMPREF9348_04633	25.2289	25.0822	25.0276	22.9597	22.0531	22.1668	25.2807	25.3766	25.2165	23.1602	21.2601	21.3803	0.0017303	0.000157785	25.1129	22.3932	25.2913	21.3803	3.3577
W8TE37	2	2	2	28.8	28.8	28.8	9.3767	0	1.88	446010000	5	W8TE37;W1F6J3;V8FAD1;V6FSV0;V6FJ23;T5PBM5;S1HHY2;S0VIT6;N4P528;N4NP90;N4N604;N3NA87;N3KLP0;N3FGD1;N2QRF7;N2K690;N2JLK0;N2H5G9;M9L2C2;M9HD13;M9GK48;M9GCS9;M9FB20;M9EPA9;M8Z0W0;M8QT89;M8KIE4;M8K5N4;M2PLF3;L9IDX4;L2XPA5;K4W791;K3KTM3;I4SER0;I2XCT7;I2WTW4;I2W6S8;I2UII9;I2SSA5;I2S2Z6;I2RK12;I0VMK3;H9URS4;H4UJT7;H4LCG5;H4KHK2;H4K3A9;H4JN38;H4J8R7;H4ISH0;H4IBK9;H4HWH9;H3KNZ0;G0F567;E9Y8R8;E8Y6P5;E3XNU4;…	Cell division activator CedA	cedA;BX14_17690;BX52_04985;O3K_11310;UMNK88_2195;UC41_06095;b1731;ECO9455_02055;L960_1029c	25.2172	25.0615	25.1601	25.388	25.4336	25.3279	21.9621	23.1432	21.1704	21.3519	21.515	22.832	0.00194061	0.000178113	25.1462	25.3832	22.0919	22.832	3.48356
A0A177BPL2	16	16	2	74	74	10.3	35.343	0	26.535	20100000000	73	A0A177BPL2;A0A0A1A6S6;A0A125XLC3;A0A061KW22;W9ADT6;F4SVR6	Glyoxylate/hydroxypyruvate reductase A	ghrA	30.8707	31.0323	30.8987	30.7096	30.7151	30.5756	30.4189	30.3453	30.3791	30.5332	30.666	30.7131	0.00197326	0.000182277	30.9339	30.6668	30.3811	30.7131	0.552818
W8ZXM7	4	4	4	7.9	7.9	7.9	73.431	0	6.4013	482840000	6	W8ZXM7;W8SVW0;W1WXD9;W1EXS2;V8KLK4;V8FNY9;V6FY47;V6FIR4;V2RRC4;V1B397;V0XV07;V0X5L7;V0U8F8;V0TJ80;V0REY7;V0AUI4;V0AH32;U9YKX9;U9Y7J0;U9XXD6;T9TC88;T9GWN1;T9B0H2;T6LFP7;T6GXL1;T6A499;S1NYZ4;S1IQ10;S1I6X7;S1GXF0;S1EVI9;S1D6A5;S0YXH0;S0X9X1;Q8X9C7;Q1R687;N4P1Z1;N4NGG4;N4NFP9;N3N0N9;N3KDW4;N3F5P2;N2QED4;N2K1L0;N2JPP0;N2GWJ3;M9JNP8;M9HPT9;M9HJ93;M9G1V7;M9FQS0;M9DQ65;M8YHS0;M8QAR1;M8L962;M8JY68;L9HXL8;…	RNase E specificity factor CsrD	csrD;Q609_ECAC01702G0007;V415_04015;Q458_00150;EC970259_3914;EC990741_3650;G723_00877;HMPREF1616_00644;HMPREF1609_02900;HMPREF1608_04869;HMPREF1598_02999;HMPREF1595_00591;HMPREF1590_03985;HMPREF1620_01276;HMPREF1599_00969;HMPREF1592_03478;HMPREF1589_04263;HMPREF1591_01988;G994_03470;G952_03385;G938_03605;G749_03754;G736_03750;G716_03517;A13A_03572;A1WU_00391;A1WS_03971;A1WK_04331;A1UI_03530;A1U1_…	26.3616	25.1438	26.0344	22.8267	23.0459	23.1314	22.0536	21.209	22.3846	21.5486	23.1314	22.6939	0.00204331	0.000189959	25.8466	23.0013	21.8824	22.6939	3.96418
W8TUE3	3	3	3	21.8	21.8	21.8	27.82	0	5.2817	691770000	7	W8TUE3;W1V064;V8FJW3;V6FX01;V2RFA5;V1BBJ6;V0XX93;V0U0N5;V0R893;U9ZNC1;U9Y710;T9SF12;T9GSP5;T9CAC7;S1IN99;S1IGK6;S1H6L2;S1EXE0;S1CWM3;N4P0M1;N4NDS3;N4N1B7;N3NH70;N3JU43;N3F4D3;N2QBN8;N2K3G3;N2JJU6;M9KUV7;M9IEH9;M9GSH1;M9FNH5;M9FBK7;M9DNY2;M8XPJ1;M8Q9S2;M8KMH4;M8JL73;L9HVC5;L4IXP3;L3KCU1;L2VF84;K4WA26;K4VGV2;K3LBN7;I4T7M4;I2X6M1;I2X053;I2WED1;I2SVV0;I2RT67;I0VVX3;H9UXQ0;H4UQ83;H1C0K0;G0F5Z6;E9YJS5;…	HTH-type transcriptional regulator FrlR	frlR;Q610_ECBC00357G0002;Q458_10230;EC970259_4029;G723_00761;HMPREF1616_02018;HMPREF1609_02092;HMPREF1598_01633;HMPREF1590_04828;HMPREF1620_04470;HMPREF1589_03029;G994_03579;G952_03508;G943_03822;A1WU_00513;A1WS_04088;A1WK_04452;A1UI_03648;A1U1_03579;A311_04278;A1SA_04381;WCM_00750;ECO9455_27847;ECO9634_18221;ECN1_3550;EC54115_00568;EC23916_1239;EC40967_1754;EC90111_2020;EC12264_1805;EC970246_187…	26.31	26.3487	26.3329	22.9872	21.7465	21.2182	22.7761	21.2182	21.8143	21.3906	22.9774	21.2564	0.00230506	0.000215658	26.3305	21.984	21.9362	21.2564	4.45572
A0A140N985	10	2	0	48.5	8.6	0	36.903	0	3.3139	389440000	6	A0A140N985	(void)	(void)	21.0949	21.4014	22.6876	25.1037	25.3191	25.3964	22.6876	22.9063	21.971	22.6876	22.9063	21.971	0.00257264	0.000242214	21.728	25.2731	22.5216	21.971	2.75146
M8JQE9	2	2	2	6.4	6.4	6.4	44.152	0	3.5483	287200000	3	M8JQE9;A0A070K561;I0VXZ6;E3XKZ9;A0A0E0Y5T5;Q8X513;L9HV00;C3SBW8;A0A0H3PW08;A0A0F6FGD9;A0A0F6CCS6;X7PTQ0;W1WQT8;V8JTE2;V8FAZ6;V6G0E8;V6FBL3;V2SJ70;V2QGC6;V1BQM0;V0YRT4;V0XGW6;V0XG45;V0UVE4;V0TC72;V0SE45;V0RND8;V0A9Z4;U9ZD65;U9YV31;U9YHU2;U9Y4J0;U9XLN3;T9RS97;T9F3T2;T9CUU0;T8ZTD9;T6LHD8;T6GNR8;T5ZP37;T5U1Y2;T5N7Q6;S1NMA2;S1IQV6;S1IMM8;S1HY60;S1EP93;S1D094;S0ZXU0;S0Y2R6;S0WKZ8;Q659Y0;N4P578;N4N4G2;N…	Uncharacterized protein YjiN	ECMP0215527_5025;AC15_4796;ECW26_02700;EC236275_1870;O3K_21840;yjiN;EC34880_5175;L408_00451;Q609_ECAC01788G0007;V415_23330;Q458_24315;EC970259_5227;EC990741_5014;G966_05093;G723_04446;HMPREF1616_00477;HMPREF1611_03539;HMPREF1608_03763;HMPREF1609_04996;HMPREF1604_04752;HMPREF1598_03591;HMPREF1595_04034;HMPREF1590_02989;HMPREF1620_02051;HMPREF1599_04079;HMPREF1589_00445;HMPREF1592_03999;HMPREF1588_…	22.8379	22.0993	22.4942	22.9831	22.554	22.1248	22.7556	22.1248	21.3605	24.825	24.8903	24.8624	0.00265188	0.000251246	22.4771	22.554	22.0803	24.8624	0.473661
X7PQ87	5	5	5	37.8	37.8	37.8	18.258	0	7.8769	3773600000	22	X7PQ87;W1WR46;W1F2Z8;V8FAN5;V6FQS7;V6FHI9;V2U204;V2RZA6;V0ZWY0;V0YW20;V0Y835;V0XAL3;V0UNI0;V0T9C2;V0T1U1;V0SZZ2;V0ADJ8;U9Z960;U9Z327;U9YLT2;U9Y2R1;U9XI96;T9TI59;T9GL50;T9ERU3;T9AGS4;T6MLW5;T6I0D3;T6ASD7;T5V8K3;T5PDM1;S1PK34;S1IIG4;S1I5N5;S1HHH4;S1EW40;S1E274;S0ZLS0;S0Y281;S0WH89;N4PCT1;N4NV91;N4NTK1;N3NJV9;N3KQ89;N3F9B1;N2QWL4;N2KGH2;N2JS47;N2HLV9;M9KMF6;M9J697;M9HF38;M9GG39;M9GE42;M9F6P5;M8Y2Q4;…	Inner membrane protein YlaC	L408_00970;Q609_ECAC01779G0002;Q458_26760;EC970259_0525;EC990741_0502;G966_00493;G723_03866;HMPREF1616_05214;HMPREF1611_03029;HMPREF1609_01538;HMPREF1608_04527;HMPREF1604_05216;HMPREF1590_00805;HMPREF1598_04664;HMPREF1595_03925;HMPREF1620_01408;HMPREF1599_04621;HMPREF1592_02053;HMPREF1588_02245;HMPREF1591_02945;HMPREF1589_05180;G994_00520;G952_00516;G943_00346;G938_00516;G749_00480;G736_00450;G71…	29.0948	28.6209	29.0511	28.7067	28.1598	28.7289	27.3179	27.6604	27.7361	27.7459	27.5469	27.536	0.00279776	0.000266723	28.9223	28.5318	27.5715	27.536	1.35081
V1A6Q2	2	2	2	5	5	5	41.265	0	2.2595	232840000	3	V1A6Q2;V0YUC6;V0XRU9;V0XHD9;V0VIM7;V0UB86;V0SK32;V0SE43;V0A271;U9Z9X2;U9YZA9;U9YBL2;U9XUB0;U9XSA1;H9UUC9;F8XC64;E9YQ15;E9XL62;E9TA99;E6BK95;E1JCW8;E1IJK3;E1I4R2;E1HIK3;D8ESP1;D8E7L8;D8B447;D8ARM0;D8A144;D7ZV90;D7ZCW7;D7YNY6;D7Y4U2;D7XH82;D7X5R7;A0A148HT20;A0A148H7U1;A0A0U4K3Q5;A0A0H2Z0P7;X7P803;W8ZUK0;W8SZ46;W1X4Q2;W1F4N6;V8K3Z2;V8FE00;V6G1Q7;V6FJV1;V2S5Y9;T9SA32;T9G820;T9D0R2;T9A0L4;T8K3G4;T6LZ2…	Bicyclomycin resistance protein	HMPREF1616_04401;HMPREF1611_03194;HMPREF1608_02322;HMPREF1609_04340;HMPREF1604_04262;HMPREF1598_00573;HMPREF1595_02675;HMPREF1590_01229;HMPREF1620_03141;HMPREF1599_04182;HMPREF1592_02606;HMPREF1589_02339;HMPREF1591_05094;HMPREF1588_05614;P12B_c2277;HMPREF9349_02384;ERJG_00632;ERFG_01141;bcr;L408_02809;Q609_ECAC01417G0003;V415_17830;Q458_17865;G723_03506;G994_02305;G952_02290;G943_02500;G938_02435…	22.5892	23.1334	21.5238	24.6369	24.818	24.6148	24.5649	24.571	24.547	24.7584	24.7057	24.738	0.00322633	0.000309491	22.4154	24.6899	24.561	24.738	0.128952
V0ZX56	28	28	28	50.5	50.5	50.5	87.872	0	55.25	80800000000	300	V0ZX56;T9DUT3;L3L1V0;I2XH01;H9UPD5;H4UFH4;G0FCY9;F4SJI4;E9YDQ9;E3PFU9;E1HS63;D8B798;D8AKX6;D7ZRW3;A0A142UUB1;A0A140NAV3;A0A125X7U6;A0A0P7ZPM8;A0A0E1LW33;A0A0E0TVQ6;A0A070STB3;A0A037Y6P7;Q59385;A0A069XUW6;A0A167ZLM5;U9ZQ59;T9GY49;S1F665;N4NVF1;N3NL78;N3KKX7;N3F8U1;N2R0R5;N2K865;N2JWG2;M9KUC6;M9J0R2;M9G9Y6;I2WT24;I2W6B9;F4NMP3;C8U2H0;A0A0E2U076;A0A0C2ETX0;A0A0B0VZX7;A0A080FGL7;A0A074IQ35;A0A070UV77…	Copper-exporting P-type ATPase A	HMPREF1616_05245;G943_00320;A1SA_01050;EC23916_0476;copA;ECDEC6A_0652;UMNF18_463;ECHG_00266;ERHG_01775;ETEC_0536;HMPREF9543_03946;HMPREF9547_03778;HMPREF9541_01417;HMPREF9550_01494;UMNK88_537;AC45_0948;AD17_1751;HMPREF1620_03869;G952_00542;A1UI_00567;ECP03018673_0527;ECP030186713_0625;ECMP0209801_0649;ECP030186711_0627;EC2875150_0503;ECP03018672_0597;ECP03018674_0632;EC2719100_0718;ECMP0209802_09…	32.3053	32.088	32.2635	32.4479	32.7356	32.6014	32.4513	32.7661	32.4593	33.0371	33.1555	33.0639	0.00344217	0.000332235	32.2189	32.595	32.5589	33.0639	0.0360633
A0A070T4K7	2	2	2	20	20	20	14.247	0	2.0771	131460000	5	A0A070T4K7;E1I500;I0VSS3;D6JCH1;X7P897;W8ZUS2;W1EZ81;V8FFX1;V6FW84;V2TI85;V2QU18;V1ADH7;V0YIX4;V0XK84;V0UUB4;V0UBU3;V0SHU3;V0S6W6;V0A1L3;U9ZYK8;U9YU38;U9YDJ3;U9YC05;U9XW92;T9TIJ8;T9H4Z8;T9CN87;T9B5T5;T8J4D1;T6LZC9;T6H0U4;T5UY15;S1P7A3;S1I398;S1HT44;S1HEM6;S1EH37;S1D3R6;S0YNG4;S0XUD7;S0VXX3;R8XNG6;Q8XCY6;Q1R9E2;N4P6C3;N4P1Q4;N4N4Y4;N3N721;N3K0Y7;N3F251;N2QT26;N2K069;N2JKT9;N2GZ55;M9L6I9;M9HTC9;M9H…	Protein YfbM	AC45_1298;HMPREF9535_03475;ECW26_22640;ECEG_01601;L408_02900;Q458_14650;EC970259_2670;G966_02688;G723_03658;HMPREF1616_03766;HMPREF1608_02428;HMPREF1609_04426;HMPREF1604_04363;HMPREF1598_00469;HMPREF1595_02776;HMPREF1590_01315;HMPREF1599_01204;HMPREF1620_03533;HMPREF1592_02520;HMPREF1589_02066;HMPREF1588_03636;HMPREF1591_01952;G994_02409;G952_02379;G943_02605;G938_02528;G893_02798;G749_02630;G736…	23.3003	23.4716	23.6419	23.4804	23.7533	24.0258	23.8145	23.8088	23.8203	21.2384	22.4937	21.595	0.0036772	0.000357097	23.4713	23.7531	23.8145	21.595	2.03886
I0VTZ7	2	2	2	6.6	6.6	6.6	30.926	0	2.5361	362360000	17	I0VTZ7;A0A024KPA6;X7P1K7;W8ZMV0;W1EWN2;V8KCY6;V8F7N8;V6FT94;V6FFC0;V2UGW0;V2RNH3;V1AL67;V0YHD7;V0YA85;V0XUI7;V0VMS1;V0TQ11;V0SPY0;V0RV20;U9ZLP8;U9ZG88;U9YFC1;U9Y6Y0;U9Y5E5;U9XFL2;T9SIH4;T9G075;T9CHU6;T8ZWZ5;T8JVD4;T6M153;T6HC97;T6ACN1;T5U3G0;T5P674;S1P3Y5;S1IL03;S1HMG6;S1H9W2;S1F220;S1D9R7;S0Z2V1;S0XWZ5;S0VMA1;R8X7D7;Q1R7N2;N4P3Q3;N4NZ53;N4N290;N3N4K8;N3KBI7;N3F6Z3;N2QIT4;N2JR01;N2H5E9;M9KVE6;M9H…	Glycine cleavage system transcriptional activator	ECW26_17770;gcvA;L408_03467;V415_11320;Q458_30975;EC970259_3290;EC990741_2985;G966_03282;G723_01310;HMPREF1616_02555;HMPREF1611_04064;HMPREF1608_01147;HMPREF1609_03368;HMPREF1604_01169;HMPREF1598_02382;HMPREF1595_01217;HMPREF1590_02337;HMPREF1620_04209;HMPREF1599_03860;HMPREF1592_04413;HMPREF1588_04666;HMPREF1589_02651;HMPREF1591_05167;G994_02903;G952_02930;G943_03169;G938_03069;G893_03230;G749_0…	24.7342	24.5265	24.2435	22.9039	21.3881	21.1599	25.2341	24.6391	24.5052	25.1105	25.8286	26.5922	0.00371004	0.000362482	24.5014	21.8173	24.7928	26.5922	2.6841
W1EZR8	2	2	2	16.7	16.7	16.7	16.343	0	2.8424	350430000	7	W1EZR8;W1W5J5;W1G3T8;V8FB38;V6G2Z4;V6FLS5;V2REW0;V1A625;V0YBG8;V0VBE8;V0T6I1;V0R7W0;U9ZQ06;U9ZEX6;U9Y485;T9DCZ3;T9B7F6;T8K5K9;T6M7T5;T6HHR4;S1IE17;S0ZHD7;S0XW50;R8XU93;Q8X7C2;Q1RC98;N4PKR9;N4P302;N4N8Z6;N3NCJ1;N3F551;N2KB87;N2JVH0;N2H314;M9L5Y9;M9G7N2;L9ICG7;L4JBF2;L3KRS4;L2V2A2;K4XLW4;K4UZK2;I2XAB1;I2UFD2;I2RMK2;H9UT28;H4LB61;H4KFT8;H4K206;H4JL30;H4J7F2;H4IQS3;H4IAD2;H4HVH6;H3KMM6;G0FDU1;F4VBU7;…	Cob(I)yrinic acid a,c-diamide adenosyltransferase	Q609_ECAC02869G0001;Q458_26095;cobO;G723_02434;HMPREF1616_04036;HMPREF1609_00712;HMPREF1604_02235;HMPREF1598_04427;HMPREF1590_05014;HMPREF1599_02622;HMPREF1592_00183;HMPREF1591_00308;G943_01541;G938_01404;G893_02273;G749_01028;G736_01475;A1WS_01802;WG7_01258;WG5_01382;WEW_00878;btuR;EC34880_1705;A311_01887;A1SA_02136;WCM_03290;ECO9455_27527;ECO9634_24038;ECPG_02457;ECNG_03218;ECHG_01090;ERJG_0401…	25.0849	24.9283	25.3295	22.3843	21.5129	22.0829	22.5179	22.0829	21.5143	22.8055	22.5193	21.0792	0.00392543	0.000385851	25.1142	21.9934	22.0384	21.0792	3.12089
V1AGB7	5	5	5	4.4	4.4	4.4	127.96	0	4.4623	326300000	13	V1AGB7;V0YI04;V0Y8K6;V0X8Y3;V0VLH0;V0TXG9;V0SD62;V0S470;U9ZZR6;U9ZNV5;U9Z5C6;U9Z2K2;U9XR38;U9XQH6;N4NWD7;M9HH16;L9IRU3;I0VZ63;H4JHK7;H4HRT3;F8XEX1;E6BLJ2;E3XLR1;E1JAG0;E1ITS0;D8EIV1;D8EBQ8;D7YFD4;D7XGU7;A0A148HV60;A0A135PP52;A0A125XLZ6;A0A070UGN6;X7PRX5;W8ZEH5;W1X3D1;W1EUW1;V8K7N2;V8FMG1;V6FQV8;V6FAU9;V2V6N3;V2RSU2;T9T8I5;T9GPJ2;T9EHU2;T9AJK9;T8JCK2;T6MZT4;T6I415;T6B0W3;T5VGT3;T5PY41;S1NN27;S1IZY…	DNA-directed DNA polymerase;DNA polymerase III subunit alpha	HMPREF1616_02393;HMPREF1611_04512;HMPREF1609_00628;HMPREF1608_04786;HMPREF1604_00643;HMPREF1598_02027;HMPREF1595_04314;HMPREF1590_01571;HMPREF1599_01516;HMPREF1620_04644;HMPREF1588_01449;HMPREF1592_01530;HMPREF1589_04862;HMPREF1591_02774;dnaE;ECW26_00190;ECDEC1E_0359;ECDEC1A_0193;HMPREF9349_03363;L408_00704;Q609_ECAC01367G0003;G966_00021;G723_04197;G994_00184;G952_00178;G943_00640;G938_00181;G893…	22.9954	21.6078	21.0663	22.795	22.2803	21.7657	24.5968	25.1791	25.2611	21.8326	21.7657	21.8324	0.00448224	0.000443237	21.8898	22.2803	25.0123	21.8324	3.20208
W8SUQ2	2	2	1	10.3	10.3	6.2	31.556	0	3.9922	516920000	3	W8SUQ2;V8KBH0;V8F701;V6FWN2;V6FGF7;V2SZU7;V0YA42;V0XQR7;V0UDF0;V0SJV4;V0SAZ7;V0A4W9;U9YEY0;U9Y5N5;U9XWM7;T9TEM7;T9FZV9;T9DJC7;T9B271;T5ZWB2;S1I8Y9;S1HMK2;S1HA20;S1EQJ8;S1D8Y7;N4PB81;N4NYX3;N4NI61;N3N4A6;N3JXY9;N2QJW6;N2JYT9;N2JG84;N2H5K9;M9KVL3;M9HI45;M9FPK8;M9EVX5;M9EU40;M8XGN6;M2NYL6;L9HZA9;L4V5B0;L4J2D0;L3QDG9;L3Q1B8;L3P2X5;L3C4J2;L2VHX6;K4Y199;K4V2E0;K3LE91;I4SQ85;I2XBX5;I2WVR9;I2WJQ4;I2UE98;…	Xanthine dehydrogenase FAD-binding subunit	xdhB;V415_11745;Q458_31355;EC970259_3382;EC990741_3080;G723_01262;HMPREF1608_01230;HMPREF1609_03444;HMPREF1598_02456;HMPREF1590_02411;HMPREF1595_03607;HMPREF1620_02915;HMPREF1592_04509;HMPREF1589_02574;HMPREF1591_04386;G994_02982;G952_03000;G943_03213;G938_03143;G716_03021;A1WS_03588;A1WU_04918;A1WK_03904;A1UI_03069;A1U1_03066;ECP03018677_3183;ECP03018675_3180;ECP03018673_3178;ECP030186713_3240;E…	25.6486	25.6791	25.7156	22.4151	22.8732	21.4853	23.054	22.3592	21.6644	23.0486	22.2513	21.1461	0.00575555	0.000575968	25.6811	22.2578	22.3592	21.1461	3.53246
N4PEF7	2	2	2	9.5	9.5	9.5	27.838	0	2.02	201020000	3	N4PEF7;N4NI39;N3NHL5;N3FHG7;N2K6S1;N2K2Y1;M9KTT4;M9FLR9;A0A0T5XGR5;A0A080EYL5;P77300;N4MSI3	Uncharacterized HTH-type transcriptional regulator YagI	ECP03018677_3380;ECP03018675_5067;ECP030186713_3435;ECP030186711_0431;ECP03018674_0439;ECP03018672_4990;EC2719100_0507;ECP03018671_0471;yagI;ECP03018673_5252	23.1374	21.7033	22.4231	22.5234	21.6291	22.0224	22.4231	21.1282	21.1411	24.7894	24.6555	25.5957	0.00575555	0.000573092	22.4213	22.0583	21.5641	25.5957	0.857146
X7P4H4	2	2	2	30.3	30.3	30.3	10.596	0	2.6694	329880000	4	X7P4H4;W8ZV08;W1XIJ4;V8KHU8;V8FD22;V6FTT1;V6FF01;V2SWE2;V2RKE6;V1AWT2;V0YZJ0;V0YG00;V0X9L4;V0UXL5;V0U5B1;V0TDH5;V0SZH5;U9ZZ59;U9ZGN5;U9YV38;U9Y529;U9Y0L0;T9TL47;T9FS35;T9CT19;T9B1G3;T8J554;T6LQK4;T6HE66;T5ZV05;T5U3Y3;T5P6S1;S1PVR7;S1IM90;S1HP21;S1H250;S1F2U2;S1CRM3;S0Z376;S0XQ83;S0VCY8;R8X9T5;Q1R835;N4PC13;N4NKQ1;N4N503;N3NEM6;N3KD12;N3F7D9;N2QK70;N2JYB3;N2JGP7;N2GUT8;M9JRF0;M9HUE8;M9HN19;M9G6C8;…	Probable HTH-type transcriptional regulator YgaV	L408_03311;Q609_ECAC00055G0005;V415_05510;Q458_20535;EC970259_3126;EC990741_2840;G966_03125;G723_01452;HMPREF1616_00505;HMPREF1611_02012;HMPREF1609_00202;HMPREF1608_04736;HMPREF1604_04490;HMPREF1598_00991;HMPREF1595_01596;HMPREF1590_01129;HMPREF1620_03370;HMPREF1599_03537;HMPREF1592_02350;HMPREF1589_02813;HMPREF1591_01059;G994_02759;G952_02787;G943_03022;G938_02868;G893_03116;G749_03047;G736_0307…	25.3337	25.1374	25.7	25.1164	25.0332	25.0901	24.914	24.8689	25.0031	21.0488	23.0938	22.8106	0.00594015	0.000597959	25.3904	25.0799	24.9287	22.8106	3.07262
A0A0F3TYE0	22	1	1	91.2	7	7	31.574	0	2.1624	1647400000	25	A0A0F3TYE0;A0A025BUG5;A0A138FCJ0	(void)	tuf	22.7861	22.7126	22.7727	25.9224	26.0467	26.3843	21.9438	22.7743	22.1429	27.2589	25.7811	29.9348	0.00716167	0.000725163	22.7571	26.1178	22.287	29.9348	3.83077
W8TUH8	2	2	2	39.1	39.1	39.1	13.641	0	3.8804	662600000	5	W8TUH8;V2RFD6;V1AQD6;U9ZJR7;T9SEX7;T9GW95;T9CAA1;S1H6I3;S1EXA9;S1CWG3;N4PEE5;N4NSS9;N4NEZ1;N3MZW9;N2K9I1;N2JDJ0;M9K7M9;M9G538;M9DNV6;L3KCR1;L2VF56;I2X6S7;H9UXM4;H4UQ51;G0F5W4;F4SQ73;E1HMS9;D8BW41;D8B499;D8AII0;D7Y688;A0A142V248;A0A125WXL7;A0A0P8CQJ7;A0A0E1M470;A0A0E0U435;A0A080EV03;A0A070SND9;A0A069XU11;A0A029LXD7;A0A029LGL3;A0A024KR33;P45532;C4ZUK0;B1X6J4;B1IPC0;L9HV99;D3QTH1;C3SQQ3;C3SQQ2;A0A17…	Sulfurtransferase TusD	tusD;yheN;UMNK88_4109;BX14_01385;BX52_09910;Ec53638_2538;O3K_02345;UC41_08860	25.4957	25.7888	26.2606	22.5255	21.1652	22.8049	22.9296	22.8049	23.1216	21.0258	22.7321	22.9968	0.00734617	0.000748194	25.8484	22.1652	22.952	22.9968	3.6832
X7PPK7	3	3	3	15.1	15.1	15.1	30.427	0	3.5756	645240000	11	X7PPK7;W8ZGB4;W8SSA2;W1X420;W1EU70;V8KTD0;V8FD77;V6FYK9;V6FMT6;V2TV43;V2SMZ2;V1AG37;V0Z5I2;V0YXK1;V0XQK7;V0URE8;V0TUY8;V0SBJ4;V0RMZ3;V0AW49;U9Z7D7;U9YVU7;U9YS97;U9Y019;U9XY34;T9SZ50;T9HNZ5;T9D7S9;T9AIP2;T6MHU3;T6HY50;T6AM48;T5V3R5;T5PNJ1;S1PIS6;S1IFH7;S1HDY9;S1ESP5;S1DPU3;S0ZJF0;S0XZ85;S0W523;Q8X7S8;Q1REA3;N4PIX4;N4NS56;N4NRU2;N3NGZ2;N3KAM0;N3FK65;N2KKA7;N2JV56;N2H1F5;M9L728;M9IBU4;M9H9F9;M9H3P1;…	Sugar phosphatase YbiV	L408_01327;ybiV;Q609_ECAC01444G0002;V415_01105;Q458_19085;EC970259_1262;EC990741_0937;G966_00901;G723_01987;HMPREF1616_02899;HMPREF1609_00113;HMPREF1611_01810;HMPREF1608_03160;HMPREF1604_05372;HMPREF1598_02185;HMPREF1595_03444;HMPREF1590_03237;HMPREF1620_00976;HMPREF1599_04829;HMPREF1592_04273;HMPREF1588_01880;HMPREF1589_03396;HMPREF1591_04217;G994_00926;G952_00870;G943_00879;G938_00901;G749_0087…	26.0463	26.2904	26.1084	21.3153	22.614	23.0666	21.0352	23.0666	23.0776	22.1965	21.4988	22.9551	0.00936136	0.000958981	26.1484	22.332	22.3931	22.9551	3.93155
W1HF32	9	1	1	24.6	5.3	5.3	56.143	0	2.6065	3207300000	12	W1HF32	(void)	(void)	28.2241	28.388	28.4127	28.1891	28.0929	28.2633	28.1833	28.214	28.134	27.9416	27.9516	27.9588	0.0095649	0.000985496	28.3416	28.1818	28.1771	27.9588	0.390953
W1X341	2	2	2	45.2	45.2	45.2	8.4108	0	4.1224	328410000	11	W1X341;V0VBX0;E1J2Y9;V0ZL83;V0YTD4;V0X4N6;V0THW2;V0SAZ1;V0RUW9;U9ZW25;U9Z9D8;U9Z0S7;U9YAV1;U9XZT9;U9XQJ1;L9HW12;E9TE19;E6BJK5;E1IJ12;D7ZHX3;D7XYW9;D7XSL9;D7XA02;A0A148HLZ7;A0A148HB48;A0A024L7W1;X7PT47;W9A0V7;W1G1E7;W1F023;V8KAI5;V8F900;V6G2F6;V2SN58;T9AMH2;T8J6F0;T6KX35;T6GN92;T5Z3M3;T5UAD7;T5N7K2;S1NWD7;S1H9Q1;S1E4C1;S1D0A0;S0Y585;S0X365;S0VDH1;R8WP04;Q1R319;N4PAJ0;N3NCL1;N3F0Y7;N2Q608;N2JQK6;N2…	Anaerobic ribonucleoside-triphosphate reductase-activating protein	Q609_ECAC01364G0002;HMPREF1604_02540;HMPREF9347_01244;HMPREF1611_02698;HMPREF1608_01564;HMPREF1609_05275;HMPREF1598_03493;HMPREF1595_04397;HMPREF1590_02910;HMPREF1620_03277;HMPREF1599_05865;HMPREF1588_00250;HMPREF1592_04914;HMPREF1591_01286;HMPREF1589_04730;nrdG;L408_00318;V415_12450;Q458_28020;G966_04923;G938_04679;G893_03640;G749_04903;G736_04867;G716_04614;G701_04621;G686_04500;A13A_04886;A1WK…	22.2051	22.8314	21.4578	24.0701	25.0015	24.3419	26.0945	24.5128	25.2184	25.0981	24.4019	24.838	0.00993408	0.00102942	22.1648	24.4712	25.2752	24.838	0.495877
N3MZ53	2	2	2	26.9	26.9	26.9	13.91	0	2.4708	205990000	2	N3MZ53;W1XE59;A0A074I6U3;A0A029LKY7;A0A0L6NQ49;X7PRR8;W8ZMX2;W8TSA3;W1EXQ2;V8JSR9;V8FD37;V6FQ02;V6FGD3;V2V5Z6;V2QR51;V1A9S3;V0ZDA0;V0Y815;V0XNT9;V0UV44;V0U2U0;V0SXR8;V0SNF2;U9ZUY8;U9ZGB5;U9Z5K7;U9XPA8;T9UJU4;T9GY22;T9ES58;T8JD26;T6IDS3;T6B185;T5UZN3;T5PP60;S1PT81;S1HS38;S1FHH6;S1DNS3;S0W9B7;R8XIE4;Q8X694;Q1RFJ9;N4PSD5;N4P7N3;N4NHY9;N3NMF3;N3KR81;N3F977;N2QZB9;N2KHP4;N2JT36;N2HLE6;M9KTY8;M9HSM2;M9…	Citrate synthase;2-methylcitrate synthase	ECP030186713_5252;Q609_ECAC00256G0001;AC44_5419;AC56_5031;L408_00852;prpC;V415_23925;Q458_22115;G966_00371;G723_03983;HMPREF1616_03957;HMPREF1611_00855;HMPREF1609_01672;HMPREF1608_03289;HMPREF1604_03907;HMPREF1598_01499;HMPREF1595_00506;HMPREF1590_00864;HMPREF1620_03424;HMPREF1588_00102;HMPREF1592_01921;HMPREF1591_02815;G994_00396;G952_00395;G943_00461;G893_00915;G736_00343;G716_00331;G701_00374;…	25.9666	24.9615	25.6615	23.1476	21.5801	22.9061	21.6533	22.9061	22.8509	23.0525	22.0781	21.8161	0.011312	0.0011789	25.5299	22.5446	22.4701	21.8161	3.21427
X7P371	34	34	34	61.3	61.3	61.3	77.166	0	58.642	113000000000	373	X7P371;W8U1U7;W1W562;V8K9A7;V6FEC7;V2RV15;V1AK40;V0YDK4;V0XEC8;V0SIR7;U9YU05;T9FMH3;T9DFD9;T8ZTN2;T6A022;T5UH82;T5NXG1;S1IFF4;S0V732;Q8X5Q2;M9EBQ5;L9HW70;L3QBK9;L3NWD5;L3K9T1;L2XAA8;L2VEP9;I2X636;I2X0Z6;H9UY53;H4UQM2;H1C0C7;G0F8F0;F4V7I6;F4SQN3;F4NNM0;E9XSW8;E9TG10;E3PM89;E1HLX2;D8C2H8;D8B5F1;D8ATW9;D7ZBU9;D3QUC6;D3H0T4;C8TYB8;C3SNX2;B6I360;B1LIG6;A0A142V2L2;A0A0H3XAH7;A0A0H3PUM2;A0A0H3MR62;A0A0G…	Oligopeptidase A	L408_04209;prlC;Q609_ECAC02808G0002;V415_13365;G723_00605;HMPREF1616_01770;HMPREF1611_04629;HMPREF1608_04194;HMPREF1595_03282;HMPREF1588_00960;G952_03630;G943_03945;G938_03850;G716_03752;G701_03813;G686_03728;A1WS_04215;WE7_04414;A1UO_03732;A1U5_04168;A1SA_04516;WE9_04410;WCM_00907;HMPREF0986_03373;UMNF18_4416;ECNG_02885;ECHG_03373;ERFG_04167;HMPREF9542_02730;ETEC_3745;HMPREF9543_02061;HMPREF9551…	33.2471	33.2528	33.2057	33.1124	33.0716	33.0838	33.017	33.0024	33.0523	33.1666	33.1644	33.3027	0.0113517	0.00118976	33.2352	33.0893	33.0239	33.3027	0.211298
W8ZDG1	14	14	7	68.6	68.6	38	29.431	0	25.072	57300000000	147	W8ZDG1;V2QN53;V1AJP2;V0YIP9;V0X644;V0VLF5;V0SYV6;U9ZIW9;U9XRT3;T9TKV3;T9H1Z0;T9DP16;T9ABP1;T8JNA1;T6MZS0;T6IF59;T5PU46;S1PDX8;S1E0F2;S0ZXP2;S0YKS7;R8XFF3;Q1RFZ1;N3KT43;N2QZ82;M9HZB6;M9HA67;M9F7Y0;L5HRE8;L4W5H4;L3QIM4;L3L4J6;L3BUN8;L2VAJ2;K3LUA1;I2XG57;I2SKM0;I2RPG4;H4UE76;H4L7M3;H4KBS9;H4JYD2;H4JHM1;H4J3M5;H4IM79;H4I6N1;H4HRV0;H3KJA2;G0FAW3;F4VR22;F4UXW5;F4ST84;F4SFK2;E9YYN7;E9XQC4;E3XLS5;E2QFC5;…	Lipoprotein;D-methionine-binding lipoprotein MetQ	G723_04183;HMPREF1616_02407;HMPREF1611_04526;HMPREF1608_04772;HMPREF1604_00628;HMPREF1595_04328;HMPREF1620_04630;HMPREF1591_02790;G994_00198;G952_00192;G943_00625;G938_00195;G893_00785;G749_00008;G736_00201;G686_00004;A13A_05276;A1UI_04976;WG7_00317;WG5_00310;WEW_02439;metQ;WGO_00096;WIC_00240;A1UM_00426;A1SA_00774;A13W_03944;WCM_02131;ECDEC2E_0255;ECDEC2C_0204;ECDEC1E_0373;ECDEC1C_0205;ECDEC1B_0…	32.4198	32.4255	32.4125	31.9367	32.0526	32.0512	31.8007	31.9079	32.0847	32.165	32.2921	32.0729	0.0114815	0.00121016	32.4193	32.0135	31.9311	32.0729	0.488188
X7P194	5	1	1	45.3	13.8	13.8	16.897	0	2.1605	2504900000	12	X7P194;V2TFM3;V1B420;U9YVY7;T5UDW2;S0VM40;L2XFD4;A0A0D8W8U0;W8ZVY9;W1X649;W1FXA3;W1EWV4;V8KG98;V8F6M2;V6FT31;V6FF19;V2RQ46;V0Z6X3;V0YG10;V0X2K8;V0VLT0;V0TUH6;V0SRF1;V0S0E0;U9ZWZ1;U9ZMQ0;U9YFJ1;U9XUI9;U9XDE7;T9S800;T9G440;T9CHP3;T8IXQ7;T6LPE3;T6GSE9;T6ACG9;T5P038;S1P462;S1IL65;S1IB97;S1H0N1;S1CRG7;S0Z4I8;S0XWP8;R8XCT4;N4P4N9;N4NZW9;N4NJ48;N3NNN8;N3K8R6;N3FD28;N2QJ09;N2K3U5;N2JIX5;N2GZ27;M9KYV7;M9I…	2-C-methyl-D-erythritol 2,4-cyclodiphosphate synthase	ispF;ygbB	28.4471	27.8577	28.7929	27.1716	28.3251	28.0218	27.9047	27.9703	27.8721	26.3649	26.0889	26.5597	0.0123434	0.00130831	28.3659	27.8395	27.9157	26.5597	2.02807
H4K8S6	3	3	3	16.5	16.5	16.5	31.209	0	3.4784	564540000	5	H4K8S6;A0A070SZD4;E1JC96;A0A0K6A3L4;H1C0C0;H9UY47;E3PM83;M2P7X8;L3PY95;H4LIG0;H4KN88;H4JTE2;H4JE92;H4IYD1;H4IHF1;H4I2F8;H3KV09;F4W121;E3XSM7;B7UL40;A0A0J2AXU0;A0A0G3JNE5;A0A026S2C6;N2GZ58;X7P0M5;W8T2F1;W1W2G0;V8K9B1;V8F9Z1;V6FWE7;V6FDW3;V2UCG5;V2RGB9;V1ASB0;V0YH72;V0Y0J8;V0XT46;V0TZB8;V0SCN1;V0R7K9;V0ACD3;V0AAS1;U9Z8D4;U9Z1B8;U9Y7F0;U9XPM8;T9SFF9;T9FZ99;T9CI02;T9A4U1;T6LVL6;T5ZQA9;T5TXD6;T5NZD5;S…	Uncharacterized protein YhiN	ECDEC2A_4123;AC96_3939;HMPREF9347_04590;HMPREF0986_03366;yhiN;ETEC_3739;A364_18148;A1UM_04188;ECDEC2E_4137;ECDEC2C_4153;ECDEC1E_4239;ECDEC1D_4383;ECDEC1C_4194;ECDEC1B_4120;ECDEC1A_3891;ECDEC2B_4168;ECOG_03021;EC236275_4035;BW79_19570;ECP02999171_4565;L408_04203;Q609_ECAC02808G0008;V415_13395;Q458_26290;EC970259_4152;EC990741_3906;G966_04080;G723_00611;HMPREF1616_01777;HMPREF1611_04622;HMPREF1608_…	22.88	23.1417	22.5371	22.7205	21.2652	22.0974	25.0158	25.2145	25.1367	22.7988	21.1798	23.0226	0.0131632	0.001403	22.8529	22.0277	25.1223	23.0226	2.78862
M9GVG3	3	3	3	9.3	9.3	9.3	49.741	0	5.416	285900000	6	M9GVG3;L3KBV1;I2X5E2;H4UQV0;G0F2Q1;D8BR69;A0A142V2R6;A0A125WX21;A0A0Q2YKK2;A0A0K5J4L8;A0A0E1M7C5;A0A0E0U4T0;A0A074IEJ1;A0A070URC4;A0A070SK62;A0A069XPT3;A0A037Y9R8;V1AUZ4;F4SQV9;E1HNE3;D8B631;D8ASE4;P00944;C4ZXF6;B1X8I1;W1ETI7;I0VWF1;V0Z3D4;X7P075;V8K7L1;V8FDH2;V6FU96;V6FDS0;V2UC89;V2RWV5;T9S1N9;T9GW08;T9C952;T9ATH7;T8JFV3;T6LRE8;T6GU84;T5ZQ42;T5U633;T5NU21;S1P6C0;S1J8W0;S1IFK4;S1H2U0;S1E8H3;S1CUA…	Xylose isomerase	xylA;HMPREF1608_00382;BX14_18120;BX52_21320;O3K_01035;UC41_19620;Q609_ECAC01959G0001	25.6064	25.4145	25.3153	21.5421	21.7528	23.1174	21.7989	23.1174	21.4358	21.7989	23.1174	21.4358	0.013189	0.00141356	25.4454	22.1374	22.1174	21.4358	3.32807
H4JMP9	3	3	3	23.9	23.9	23.9	23.845	0	5.9704	1498200000	23	H4JMP9;D8C537;X7PMU8;W1WYG3;W1ESC8;V8KRL0;V8FKU0;V6FRC1;V6FJS7;V2TKG0;V2QYY6;V0ZWD8;V0ZDR2;V0Y4J6;V0XY23;V0VKH1;V0TR84;V0SY77;V0S5V6;U9ZHA0;U9YYZ7;U9YWF5;U9YPQ4;U9YDI8;U9XZD0;T9TPV2;T9FZ59;T9E039;T8K2M0;T6HPA2;T5YU43;T5TWB6;T5P6A7;S1PHF7;S1I672;S1HWE4;S1HIE4;S1F759;S1DI51;S0VH89;R8XSR2;N4PJE1;N4NPR5;N4NGI2;N3NAN7;N3KK16;N3F3S2;N2QSN1;N2K6P9;N2JM21;N2H1T8;M9L5R8;M9HT25;M9HDD4;M9GD88;M9G405;M9EJ88;…	Protein phosphatase CheZ	cheZ;L408_02444;Q609_ECAC01556G0007;V415_02375;Q458_03985;G966_02176;G723_03167;HMPREF1616_04990;HMPREF1611_00098;HMPREF1608_00949;HMPREF1609_02041;HMPREF1604_01422;HMPREF1598_02713;HMPREF1590_00292;HMPREF1595_04659;HMPREF1620_05002;HMPREF1599_05142;HMPREF1589_00231;HMPREF1592_03595;HMPREF1588_02918;HMPREF1591_01587;G994_01975;G952_01945;G943_02173;G893_02396;G736_02132;G716_05023;G701_05435;G686…	26.7628	27.1134	26.956	26.8998	26.8109	26.838	27.0815	26.9745	27.3721	26.4294	26.5011	26.3229	0.015787	0.00170136	26.9441	26.8496	27.1427	26.3229	0.724939
V6FL94	50	1	1	52.6	2.6	2.6	143.69	0	3.2742	1599600000	12	V6FL94;A0A0G3K113	(void)	EC990741_1131	26.7483	26.4223	27.2201	25.299	28.5653	27.5506	27.048	28.7047	26.1297	22.7529	22.0839	22.7025	0.0171493	0.00185833	26.7969	27.1383	27.2941	22.7025	4.78103
W8SPU9	17	17	15	52.8	52.8	46.5	45.897	0	23.859	11900000000	71	W8SPU9;W1F5B8;V8FEQ9;V2REH4;V1ASV8;V0YXM9;V0T359;V0R7B2;V0AES4;U9YGZ7;U9XXX8;U9XTV1;T9GRV8;T9EC22;S1ICV3;S1I2W0;S1HQ82;S1ER48;S1DDY0;N3K8M9;N2QXP5;N2HCW5;M9IXH7;M9HWW9;M9H468;M9FFM2;M8QT05;M8LRT7;M8KYG2;L3KX38;L2V6Q3;K4X0T0;K4V2L7;K3JTH5;J7R2W9;J7QKB6;I4SAG1;I2XCS4;I2WWN4;I2WDB6;I2ULD9;I2SZT1;I2S681;H4UGI1;G0F6I5;F8XJD4;E9YB33;E9TEP2;E8Y2X1;E6BCU4;E3PIV2;E1J2C9;E1IQ51;E1HZR2;E1HGI8;E0IZB1;D8ESU1;…	Nicotinate phosphoribosyltransferase	pncB;BX14_23550;BX52_16785;HW43_08380;O3K_16685;UC41_00710;AC789_1c09710;Q609_ECAC02875G0001	30.067	30.2024	30.0243	29.7377	29.8938	29.8289	29.7194	29.6493	29.6143	29.9134	29.9073	30.1363	0.0192452	0.00209684	30.0979	29.8201	29.661	30.1363	0.436926
I0VXI2	5	5	5	20.1	20.1	20.1	35.543	0	3.7508	787950000	6	I0VXI2;X7NQR5;W9AN23;W8TBH9;W1FXP7;W1EY39;V8KD37;V8FQ18;V6G266;V6FB33;V2T9D8;V2SYJ7;V1ASB7;V0YVB0;V0XZS4;V0WZV3;V0THH2;V0SPG4;V0R9A2;V0AGB9;V0A0Y6;U9XRV7;U9XLA6;U9XIA6;T9S760;T9FLR4;T9CDI9;T9ARB3;T6L857;T6GSJ7;T5ZLG1;T5U3G6;T5NNG6;S1PK38;S1J5L4;S1HMB9;S1HG26;S1E6Z9;S1D1U0;S0Y9A1;S0XD14;S0VK09;Q1R401;N4P6P6;N4NA60;N4MXD9;N3NDJ5;N3K6R0;N3FA07;N2Q775;N2K0A4;N2JB63;N2GEP6;M9K643;M9I605;M9GZN8;M9GQT6;…	Sulfate-binding protein	ECW26_06640;L408_04671;sbp;V415_10060;Q458_00620;EC970259_4637;EC990741_4434;G723_00149;G966_04544;HMPREF1616_04443;HMPREF1611_02099;HMPREF1609_02807;HMPREF1608_05449;HMPREF1598_02965;HMPREF1595_02322;HMPREF1590_04191;HMPREF1620_01962;HMPREF1599_01906;HMPREF1591_02445;HMPREF1589_05275;HMPREF1588_05258;G994_04170;G952_04431;G943_04422;G938_04350;G749_04496;G736_04505;G716_04270;G701_04188;G686_041…	25.8361	25.9715	25.9323	26.053	25.9808	26.0115	26.2928	26.7159	26.9977	25.8229	25.9222	25.6963	0.0206406	0.0022611	25.9133	26.0151	26.6688	25.6963	0.855016
A0A140N7Y9	23	2	2	75.6	4	4	36.85	0.0052314	1.4154	295820000	8	A0A140N7Y9;P00805;V0AZP1;S1EEH8;M9H332;M9E0B5;I2XAY9;H9UWI5;H4UNN3;G0F2C4;F4SPM9;E3PIM9;E1HH64;D8AX38;D8AKH8;D3GUM1;A0A142V0X8;A0A125WZA2;A0A0P7N6C6;A0A0E1SUX8;A0A0E1M143;A0A080FS70;A0A074HUL3;A0A073UT64;A0A073H827;A0A073GKW3;A0A073FSH6;A0A070SUT5;A0A069XHM4;A0A037YM52;A0A029M1P3;A0A029KEA0;B5TMA6;X7P3R3;W1EYS8;V6FYV8;V2RQR3;V0Y3W0;V0UCC5;V0RYX0;U9YWB1;U9XWX2;T9GTN6;T9DN29;T5ZWP7;T5NZR3;S1HWU2;S1…	L-asparaginase 2	ansB;HMPREF1620_00235;A1UI_03163;EC23916_4006;UMNF18_3789;ECHG_02823;ETEC_3147;HMPREF9543_00372;HMPREF9547_00142;HMPREF9541_01265;L408_03581;EC970259_3493;G723_01174;HMPREF1609_01740;HMPREF1598_02561;HMPREF1590_02516;HMPREF1592_02265;HMPREF1591_04494;G952_03087;G943_03297;G716_03116;G686_03125;A1WS_03675;A1WU_05004;A1WK_03992;A1U1_03157;A1UO_03067;WCM_00347;EC40967_3198;EC970246_2790;EC12741_0485…	22.8208	24.6243	23.6322	25.1854	26.0537	25.6943	24.9379	25.7922	24.3707	22.8892	22.5419	23.0609	0.0209805	0.00231075	23.6925	25.6445	25.0336	23.0609	2.81384
X7NQY3	9	9	9	59.4	59.4	59.4	17.711	0	15.507	429000000000	177	X7NQY3;W8ZZF8;W1X303;W1F7Z7;V8K4F2;V8FKX2;V6G1J3;V6FC18;V2STL7;V2S2Z3;V1AKT3;V0Z5R8;V0YCT6;V0X2L9;V0VCP2;V0U2H4;V0SVR9;V0SPZ0;V0AF14;V0ADN7;U9ZDW2;U9YV91;U9YHV3;U9Y1L7;T9S8K2;T9FAP0;T9CZK0;T9ASX1;T8JVS7;T6L7E9;T6GJK0;T5Z5Q0;T5TSI0;T5N786;S1P3T0;S1J4W3;S1I311;S1HNN9;S1ETU2;S1CFR2;S0YRS0;S0XJ51;S0UYL8;R8X1D6;N4P9W6;N4N8D6;N4MWP4;N3MW17;N3K6K4;N3F714;N2JWN6;N2GJY8;M9KST1;M9IBJ0;M9GPH3;M9G6A4;M9FX28;…	50S ribosomal protein L10	rplJ;UMNK88_4825	34.8917	34.9697	35.007	35.0663	34.9547	34.9672	35.1786	35.2348	35.1758	35.0296	35.1132	35.0177	0.0220886	0.00245218	34.9561	34.9961	35.1964	35.0177	0.142877
W1X5V5	2	2	2	21.2	21.2	21.2	17.277	0	2.6897	482760000	4	W1X5V5;D7Y627;D7YQM3;D7X8T4;I0VVV1;W1ETU4;A0A167BDD8;A0A167ANF5;S1P5T3;L3PYS3;L3NV26;H1C0M3;F8XD55;A0A140N773;A0A0K9TFD9;A0A0K5L1H6;A0A0J2HEC2;A0A0J2E175;A0A0E2KZV7;A0A064TD95;X7P2D1;W8ZPW3;W1WL79;V8JMX2;V8FIQ5;V6FCH1;V2RF83;V1AM34;V0YQB0;V0YEG7;V0Y1D9;V0UVM5;V0UKQ7;V0SCD1;V0RRY0;V0AQ54;U9ZYV7;U9Z6K9;U9YFY9;U9Y200;U9XJQ0;T9SF28;T9FN24;T9DDB1;T8ZT89;T8JQD1;T6L5G4;T6GV00;T5ZQS1;T5UHC8;T5P0W9;S1JB06…	Putative membrane protein IgaA homolog	Q609_ECAC01081G0001;HMPREF9540_03044;HMPREF9548_04913;HMPREF9552_03057;ECW26_11940;A13A_03716;A1UM_04085;A1U5_04071;HMPREF0986_03236;HMPREF9349_02734;AE24_03541;L408_04107;Q609_ECAC01951G0003;V415_25940;Q458_10115;EC990741_3795;G723_00736;HMPREF1616_01992;HMPREF1609_02118;HMPREF1611_03923;HMPREF1608_04062;HMPREF1604_04068;HMPREF1598_01659;HMPREF1595_03163;HMPREF1590_04802;HMPREF1620_00322;HMPREF1…	22.9148	21.3735	23.1198	21.3735	21.1807	23.0082	25.5148	25.0618	25.2529	21.6473	22.855	22.6212	0.0220886	0.00245896	22.4694	21.8541	25.2765	22.6212	2.90201
V1AZA9	5	5	5	56.6	56.6	56.6	23.711	0	9.146	3290800000	21	V1AZA9;T9E7D2;M9GBL4;L3KUV6;I2X4P8;H9UTG0;H4UHP9;G0FBY3;E3PKG8;D8C5L1;D8B0R1;D8AVT6;A0A142UW96;A0A125X512;A0A0P8CSU8;A0A069XS40;A0A024L3Q8;P76004;X7PQP8;W8TAY2;W1X0X3;V8KAP7;V6FM93;V2UV86;V2R072;V0ZAW4;V0Z2T4;V0VQT3;V0T876;V0SC19;V0R0E6;V0AAG4;V0A182;U9Z8V2;U9YN22;U9XQY0;U9XGM4;T9GQG1;T9B728;T6MFT7;T6I4C0;T6AVE3;T5UT70;T5PFH6;S1PQ35;S1IP45;S1IDN4;S1HCW5;S1EQF2;S1DCF7;S0YQC6;S0Y3L8;S0VUS8;Q8XDM0;Q…	Uncharacterized protein YcgM	HMPREF1616_00953;G943_01377;ECMP0215612_1768;A1SA_01877;EC23916_4998;P12B_c1954;ECDEC6A_1443;UMNF18_1495;ETEC_1284;HMPREF9551_05273;HMPREF9547_01444;HMPREF9541_04950;AD17_2436;ycgM;L408_01720;Q609_ECAC01475G0007;V415_13080;EC990741_1281;G966_01233;G723_02308;HMPREF1611_01110;HMPREF1609_00498;HMPREF1604_00529;HMPREF1598_04525;HMPREF1595_03317;HMPREF1590_05112;HMPREF1620_02028;HMPREF1599_01744;HMPR…	27.9812	28.2122	28.2994	27.9337	27.8709	28.0239	27.7221	27.911	27.9497	28.3898	28.3057	28.3584	0.0228355	0.00255562	28.1643	27.9428	27.861	28.3584	0.303329
A0A161ZE46	7	7	7	24.6	24.6	24.6	53.8	0	11.896	5115800000	33	A0A161ZE46;W8T0G9;V2SND3;V1AKG3;V0AGQ6;T9HPF6;T9EC73;S1IQF9;S1H2H8;S1DDS5;N4PAW3;N4P4Y2;N4NBZ8;N3NUJ6;N3F6H6;N2KAE7;N2JXA4;M9KHR3;M9GH85;M9FIQ7;L3KVK2;L2V804;I2XJZ2;H9UQP1;H4UGN2;G0F834;E9YAY6;E3PJ01;E1HGN6;D8BVB0;D8B6Q9;D8AQK2;D7ZTA1;D7YAG2;A0A142UVS2;A0A140ND19;A0A125X5T4;A0A0P8E828;A0A0H3X3P5;A0A0E1T350;A0A0E1LVL2;A0A0E0TW02;A0A080FE00;A0A074IMU5;A0A070V0T8;A0A070SRP6;A0A069XHU6;A0A029N0P1;A0A…	Cytochrome bd-II ubiquinol oxidase subunit 1	appC;G723_02144;HMPREF1616_01636;HMPREF1620_01544;G952_01027;G943_01099;A1WS_01472;A1WK_01773;A1U1_00884;A1SA_01637;WCM_02988;cydA;UMNF18_1161;ERHG_00806;ETEC_1047;UMNK88_1133;ECHG_00765;HMPREF0986_01712;ECO9455_13722;L408_01485;Q609_ECAC01328G0003;Q458_19980;G966_01061;HMPREF1611_02257;HMPREF1609_01179;HMPREF1604_00796;HMPREF1598_04821;HMPREF1590_04617;HMPREF1599_02025;HMPREF1592_04104;HMPREF158…	28.3885	28.3135	28.0685	28.7193	28.5215	28.6318	28.8042	28.5542	28.659	28.8115	28.9406	28.7727	0.0228541	0.00257123	28.2568	28.6242	28.6725	28.7727	-0.048281
A0A075L185	12	12	2	26.5	26.5	3.7	80.746	0	21.798	30000000000	139	A0A075L185	Histidine kinase	phoQ	31.4903	31.5378	31.5222	30.9224	31.2749	31.2421	31.0066	31.1151	31.1119	31.1047	31.1287	31.0235	0.0247811	0.00280272	31.5168	31.1465	31.0779	31.0235	0.438928
U9YHL2	40	40	40	89.7	89.7	89.7	58.679	0	74.529	213000000000	376	U9YHL2;T9CUR8;T6M7S1;S0YKN8;S0Y083;M8XWF8;L3KHT3;I2XD33;I2RHQ2;H9UVA7;H4UME2;G0FFX3;F4THI0;F4SHV1;E9YR24;E9YH15;E9XK39;E3PG51;E1HUE2;D8BV19;D8B9F0;D8AW73;D8AEJ7;D7ZUI1;D6IAD6;A0A177BLF6;A0A167D348;A0A142V077;A0A140N9Q3;A0A125X0E9;A0A0P8AUH6;A0A0H3XAQ2;A0A0E1M1Y5;A0A0E0U289;A0A080IUU3;A0A074II25;A0A070UYY7;A0A070SU55;A0A070KJB9;A0A069XNI3;A0A062XX96;A0A037YAB1;A0A029PHK3;A0A029LG56;A0A024KXM5;P040…	GMP synthase [glutamine-hydrolyzing]	guaA	34.1441	34.2338	34.1775	33.8821	34.0249	34.0606	33.9328	33.9355	34.0068	33.955	33.9028	33.9574	0.0264865	0.00301128	34.1852	33.9892	33.9584	33.9574	0.246785
X7PL82	10	10	10	47.3	47.3	47.3	25.493	0	19.891	66300000000	122	X7PL82;W1WWR2;W1EV44;V8FBE3;V6G2N0;V6FM53;V2T4S3;V0ZX52;V0YDM0;V0T3G9;V0R5J1;V0AP84;U9ZTC8;U9ZEU3;U9YUX1;U9YRC7;U9Y4C9;T9T495;T9HE19;T9E6D4;T9AGC4;T5VBE6;T5P9X1;S1IRF9;S1ID10;S1GYW2;S1EMZ9;S1DN73;S0W8A7;N4P6X4;N4NP27;N4N935;N3NKV6;N3K5L9;N3FDD2;N2QX91;N2K2X5;N2JMX8;N2HE33;M9K1X9;M9IP38;M9I0K2;M9HAZ2;M9F1A4;M9ELN0;M8XVP5;M8PZL6;M8L342;M8KU31;M2N3J1;L9IGU3;L4VWK6;L4JDH7;L3Q897;L3PB39;L3KRY9;L3BLQ8;…	Phage shock protein A	L408_01862;Q609_ECAC01647G0011;Q458_23105;pspA;G966_01437;HMPREF1616_04655;HMPREF1609_00829;HMPREF1598_04387;HMPREF1590_04975;HMPREF1620_00174;HMPREF1599_02665;HMPREF1592_00143;HMPREF1588_00813;HMPREF1589_01883;HMPREF1591_00348;G994_04887;G952_01334;G943_01578;G938_01445;G701_01449;G686_01356;A1WS_01840;A1WU_03129;A1WK_02156;A1UI_01457;A1U1_01269;WE7_01662;A364_07321;WIC_01523;A311_01924;A1UM_018…	32.6687	32.6352	32.4536	32.6172	32.4376	32.3522	32.1087	32.1912	32.1787	32.1479	32.2224	31.9001	0.0284639	0.00325295	32.5858	32.469	32.1596	31.9001	0.495692
D7ZQF4	6	6	6	22.5	22.5	22.5	30.65	0	8.841	4630300000	30	D7ZQF4;P76550	Uncharacterized protein YffS	HMPREF9550_00976;yffS	28.5196	28.6051	28.7562	28.6313	28.6937	28.5806	28.6053	28.4731	28.5556	28.2977	28.3519	28.3263	0.0285671	0.00328166	28.627	28.6352	28.5446	28.3263	0.309948
V6FV17	26	26	2	80	80	8.2	45.746	0	46.055	112000000000	244	V6FV17;U9ZZ55;T9CT14;S1H245;S1F2T7;S1CRL8;M9FP00;M9F0P7;L3KGI1;I2XBL0;I2WV32;H9UVR8;H4UMS1;G0F3Q0;E9TB29;E3PH32;E1HLP3;D8BZW0;D8B5M4;D8AP25;D7XZF7;C8U995;A0A142V039;A0A0K5J6G1;A0A0H3X8Q5;A0A0E2U5D8;A0A0E1TBH0;A0A0E1M4Z0;A0A0E0U1Z0;A0A0A0FM98;A0A070SV71;A0A069FDF3;A0A024LBI4;F4SNC5;P22256;A0A0K5X983;A0A0B1L0F1;S1HP16;A0A0P7ZWH6;N2QK66;A0A125WZ94;A0A069XGD8;S1IM87;Q8X4V9;M9HN14;M8QDY1;M8KV34;L9I326…	4-aminobutyrate aminotransferase GabT	gabT;HMPREF1620_03365;G943_03017;A1WK_03690;A1UI_02872;A1U1_02856;ECMP0215612_3470;EC174750_2863;A1SA_03567;ECDEC6A_3252;ETEC_2859;BX14_07205;AC45_1781;ECHG_02521;PU15_12995;A1WU_04716;EC2875150_3019;AD17_3653;A1WS_03331;ECMP0215528_3108;ECC34666_3120;ECMP0215527_3033;EC34880_3404;BU64_19615;AC44_3324;AC16_1914;gabT2;Q458_20510;HMPREF1608_04741;HMPREF1604_04495;HMPREF1598_00996;HMPREF1595_01591;H…	33.3723	33.4166	33.3189	33.0613	33.1405	33.2967	33.0364	33.2353	32.9597	32.8488	32.968	32.7205	0.0300598	0.00347093	33.3693	33.1662	33.0771	32.7205	0.523514
I4T7U7	2	2	2	11	11	11	30.548	0	2.6971	459790000	7	I4T7U7;A0A070T0Q4;W8SVB1;W1F442;V8FI27;V6FUJ3;V2RTC2;V1ALY6;V0YQH2;V0TTI2;V0R647;U9ZNQ5;U9ZFY9;U9YGF9;U9XK06;T9TG55;T9GSW6;T9CJH8;T8KE80;S1J0D5;S1HTI0;S1GIY6;S1EU69;S1D6K1;R8XGL8;N4PEQ8;N4NG20;N4N8X7;N3MYX2;N3K925;N3EWH3;N2JV71;N2JDV9;N2GYY7;M9K800;M9IES0;M9G761;M9G2W3;M9ESK4;M9D668;M8YN43;M8PL45;M8KKK2;M8JWJ1;L9HW36;L4V1X2;L4IZV7;L3KDJ9;L3C406;L2VI47;K4XBK2;K4VG35;K3KHB3;I2X5M4;I2X0T6;I2WEC9;I2U…	sn-glycerol-3-phosphate import ATP-binding protein UgpC;Glycerol-3-phosphate-transporting ATPase	ugpC;UMNK88_4218;HMPREF1608_04128	26.0292	25.6408	25.6497	25.3247	25.2798	25.3104	25.2778	25.3878	25.1713	25.0821	25.3053	24.9859	0.0310586	0.00360464	25.7733	25.305	25.279	24.9859	0.648789
I4T7V0	4	4	4	14.4	14.4	14.4	44.511	0	6.7594	2250000000	19	I4T7V0;A0A070T3A5;I0VW15;X7P334;W8ZXK2;V8JLN4;V8FJ96;V6FWS8;V6FEE7;V2T561;V2RF43;V1BBU6;V0Z7L2;V0XF42;V0USJ4;V0TZI3;V0SCI2;V0RRR9;U9ZU73;U9ZRZ8;U9Z1Q8;U9YLJ6;U9Y248;U9XQ81;T9S398;T9FZD0;T9CLJ1;T9AVS7;T8JQ86;T6LE09;T6GKK1;T6A1T6;T5TZ29;T5NZ52;S1NWR1;S1JBU1;S1I6D1;S1GWC1;S1E9D2;S1D5Q4;S0YV15;S0X896;S0V7W8;R8XBE8;N4P0U4;N4NNX9;N4NDF2;N3NHE5;N3JVA0;N3F4L0;N2QDI7;N2K0A6;N2JK30;N2GSU1;M9KV30;M9HLZ1;M9H…	sn-glycerol-3-phosphate-binding periplasmic protein UgpB	EC54115_00958;AC96_3890;ECW26_11360;L408_04164;V415_25640;Q458_09845;EC970259_4112;EC990741_3846;G966_04034;G723_00681;HMPREF1616_01933;HMPREF1611_03990;HMPREF1608_04131;HMPREF1604_04135;HMPREF1598_01722;HMPREF1595_03224;HMPREF1590_04741;HMPREF1599_02194;HMPREF1620_03961;HMPREF1592_01702;HMPREF1588_02422;HMPREF1589_03106;HMPREF1591_04008;G994_03650;G952_03586;G943_03896;G938_03783;G893_00267;G749…	27.7632	27.6863	27.7335	27.5796	27.2642	27.5981	27.4328	27.6291	27.2804	27.0544	27.1891	26.8661	0.0323442	0.00377301	27.7277	27.4806	27.4474	26.8661	0.691126
X7P6Y7	6	6	2	22.5	22.5	6	46.544	0	6.7618	2071100000	20	X7P6Y7;W1XI07;V8K2Y7;V8FI59;V6FXV1;V6FI10;V2TCG4;V2QRW4;V1A6A8;V0Z8M4;V0XXF7;V0U8H3;V0T4T9;V0SJ31;U9YZU0;U9YZT3;U9YLH3;U9YJH3;U9YA22;T9SAM3;T9CNE7;T9B291;T8K3X6;T6MBA0;T6AGE5;T5UDP9;T5P2Q3;S1IES0;S1DDA4;S0YZ55;S0Y1B5;S0VXN2;R8XMT3;N4PE97;N4NLB9;N4NKZ1;N3NLU3;N3K158;N3FIG1;N2QNC6;N2KF19;N2JJC4;M9KIQ6;M9HTJ8;M9H7U9;M9GT68;M9GBR9;M9F9B6;M8YWI7;M8PH54;M8KRR6;M8KN79;M2PGN5;L9I674;L4VAI0;L4J4A4;L3QJS6;…	3-ketoacyl-CoA thiolase	fadI;b2342;yfcY;ECDEC1B_2793	27.7199	28.0237	27.8576	27.6876	27.3307	27.7161	26.9971	26.9583	27.1921	27.6129	27.1856	27.2582	0.0324108	0.00379997	27.867	27.5781	27.0491	27.2582	0.817893
A0A0D8W4Z9	26	26	26	64.3	64.3	64.3	67.331	0	46.767	61100000000	190	A0A0D8W4Z9;A0A0F3UI23;A0A0K3YQQ6;X7P3R5;W8TV47;V8KNB6;V6FZB8;V2STK4;V2RDL6;T9TH30;T9FPI3;T9DF27;T9A3D5;T8JWG5;T6LFH4;T6GMN3;T5ZUC2;T5UAP9;T5NY92;S1IQC3;S1HUH1;S1GKE1;S1EBC9;S1CNM7;S0YDA9;S0X8E0;S0VQS9;R8X6I0;N4PFP3;N4N079;N3NF93;N3EXF5;N2QK31;N2JW68;N2JVM6;M9KWA8;M9HIL5;M9GXX9;M9FEJ4;M9EE09;M8XVX5;M8PME3;M8KNK9;M8JM35;M2MMA7;L9HXA7;L4V5M5;L4J0U7;L3QDD5;L3Q0P9;L3NYM5;L3KCT9;L3C0W3;L2X9T1;L2VG82;K3…	ATP-dependent RNA helicase DeaD	UC41_24470;deaD;BX14_10015;BX52_08015;O3K_03120;UMNK88_3922	32.1414	32.0339	32.0764	32.4869	32.2887	32.3663	32.1486	31.8718	32.1804	32.4459	32.5202	32.3938	0.0327227	0.00385592	32.0839	32.3806	32.0669	32.3938	0.31369
X7PLA2	29	29	6	72.4	72.4	17.9	60.298	0	49.69	120000000000	287	X7PLA2;V8KDK5;V2TEP6;V1AQM0;V0Y9Z3;V0U3A1;V0R589;V0AA31;U9YYG6;U9YLR9;U9YDI4;T9SEB5;T9D1W9;T8J988;T6M299;T6ABA7;T5UZ85;S1Q277;S1F878;S0Z6V1;S0XS83;S0W0P3;R8YQI9;Q1RBI6;N4PIM6;N4P2Q3;N4N7X4;N3NRZ7;N3K3D6;N3FIZ2;N2QPT4;N2KGJ9;N2JJN9;M9KGF0;M9HXV0;M9H559;M9G6G9;M9FG41;M8XQP0;M8QJZ7;M8KU94;L5HG38;L4J9A3;L3QJS5;L3Q5E3;L3P8W4;L3KQV7;L2XLS7;J7RRH7;I4SED1;I2ST20;I2S405;I2RHF3;H9US42;H4LBZ1;H4KGS5;H4K2Y6;…	Fumarate hydratase class I, aerobic	L408_02176;V415_08355;G966_01900;HMPREF1616_02144;HMPREF1611_05441;HMPREF1598_00719;HMPREF1590_05234;HMPREF1620_02564;HMPREF1599_05432;HMPREF1588_01912;HMPREF1589_01686;G994_01675;G943_01830;G893_01969;G749_01371;G716_01425;G701_01778;A13A_01575;A1UI_01803;WG7_01596;WG5_01709;WE7_02229;WEW_00512;fumA;EC2845650_1918;WGO_01610;A311_02229;A1UO_01681;A1UM_02017;A1U5_01965;A1SA_02440;WE9_02332;EC54115…	33.3063	33.3731	33.1773	33.2014	33.295	33.177	33.0503	33.0927	33.0077	33.2825	33.3344	33.3625	0.033782	0.00400074	33.2856	33.2245	33.0502	33.3625	0.235352
M2NQT3	2	2	2	24.4	24.4	24.4	25.236	0	2.1186	347480000	10	M2NQT3;I0VSK8;D8BXH7;X7P5I2;W8ZL66;W1X7N9;V8K4Z5;V8FFB3;V6G3B7;V6FJA3;V2TBW1;V2R0W1;V1A6H6;V0XYY7;V0XDB3;V0URK0;V0SIP1;V0SE52;V0A4B2;U9ZKL3;U9Z8M0;U9YF92;U9XU62;U9XDA6;T9SNK5;T9H4M6;T9CQ02;T9A8G1;T6LQ30;T6H8N8;T6A6N0;T5UYS2;T5P7X2;S1PZ72;S1ISD7;S1HGI5;S1F3R5;S1DQD9;S0YZE5;S0XJI5;S0VF61;Q1R9S9;N4P3U4;N4P1D6;N4NKR1;N3N8V1;N3FEY9;N2QMA3;N2K532;N2JSX8;N2H2X4;M9KI35;M9HNL9;M9G895;M9G4R0;M9EH46;M8XMK9;…	Protein SanA	A364_11221;ECW26_24090;sanA;L408_02770;Q609_ECAC01359G0004;V415_17635;Q458_18060;G966_02558;G723_03467;HMPREF1616_04356;HMPREF1608_02279;HMPREF1609_04296;HMPREF1604_04216;HMPREF1595_02632;HMPREF1590_01185;HMPREF1620_03100;HMPREF1599_03474;HMPREF1592_02649;HMPREF1589_01446;HMPREF1591_05049;HMPREF1588_05657;G994_02266;G952_02248;G943_02461;G938_02396;G749_02492;G736_02566;G716_02321;G701_02343;G686…	25.127	25.1869	25.0195	24.8376	24.9193	25.0752	25.1078	24.9394	25.0412	24.6434	24.7814	24.4947	0.0340274	0.00406198	25.1111	24.944	25.0295	24.4947	0.471324
A0A140N8P1	5	5	5	67.6	67.6	67.6	15.633	0	9.7292	2577500000	23	A0A140N8P1;P46888;W1ES58;V8FNA2;V2QL79;V1A3E7;V0YBB2;V0Y4V8;V0TK61;V0THW9;V0SC08;U9ZWE9;U9YJD9;U9XXH7;S1I638;S1HWA8;S1H7H6;S1EK16;S1DHR5;N4P5J1;N4NXH7;N4NKN2;N3NIU4;N3KGR2;N3FJU4;N2K1C3;N2JKL1;N2GZ92;M9KHB9;M9HYR0;M9H0G5;M9FIB9;M9EXP7;M8Y6T8;M2NTL7;L3QLL2;L2V1Z0;K4WBQ5;K4VSF8;K3KR20;J7RU43;J7QF51;I4SU91;I2X9D9;I2X2P4;I2US22;I2SPQ9;I0VLQ3;H9URB5;G0F9J0;F8X9J7;F4VGE9;F4NEV2;E9YCH0;E9THU0;E8Y509;E6B…	Universal stress protein C;Universal stress protein	uspC;Q458_03925;G723_03179;HMPREF1616_05004;HMPREF1608_00936;HMPREF1609_02028;HMPREF1598_02700;HMPREF1590_00306;HMPREF1595_04646;HMPREF1620_04988;HMPREF1592_03608;HMPREF1591_01574;A1WS_02484;A1WU_03744;A1WK_02774;A1UI_02105;A1U1_01931;ECP03018677_2158;ECP03018675_2129;ECP03018673_2161;ECP030186713_2209;ECMP0209801_2184;ECP030186711_2156;ECP03018672_2177;ECP03018674_2132;ECP02999171_2508;EC2719100…	27.8034	28.0321	27.9185	27.6605	28.0313	28.0447	27.5091	27.6529	27.9694	27.3123	27.1657	27.2161	0.0340274	0.0040701	27.918	27.9122	27.7105	27.2161	0.6866
L9HS09	2	2	2	7.9	7.9	7.9	35.318	0.0040502	1.47	159130000	3	L9HS09;D8BWA0;X7PTB9;W9A052;W8TXB8;W1VVS1;W1HMX0;W1EY38;V8KN23;V8FFH7;V6FRV7;V6FC67;V2SF00;V2RRG2;V1AHU9;V0ZLT5;V0XJ07;V0X237;V0UWZ4;V0T774;V0SDM5;V0AES0;V0ADA0;U9Z754;U9Z0W6;U9YGS3;U9YE22;T9S5C6;T9F954;T9CYP1;T9AP10;T8JXD0;T6L7C1;T6GPW9;T5ZN23;T5TSK2;T5NLB0;S1PEE6;S1J4C4;S1J2A9;S1HT81;S1ERU1;S1CR91;S0YQ44;S0X2B6;S0VF20;R8X2D9;N4P5P9;N4NAH9;N4N7W7;N3MV75;N3K5U1;N3ETA4;N2Q7X1;N2JRL5;N2J440;N2GNT5;…	Homoserine O-succinyltransferase	metA;BX14_05870;BX52_24820;O3K_23815	22.9383	21.3157	21.8471	21.3157	22.7531	22.2109	21.8471	22.2109	22.5747	24.0976	24.4022	24.253	0.0357414	0.00429628	22.0337	22.0933	22.2109	24.253	-0.059562
P77774	14	14	14	57.1	57.1	57.1	41.887	0	25.831	42900000000	112	P77774;V8KG86;V6FYB7;V6FFL6;V2R432;V0Z1S7;V0YMI9;V0SP20;U9ZRP0;U9YHL7;T9SKM2;T9H070;T9CUS2;T9B4F6;T5ZWI8;T5P0V4;S1INW3;S1HEV2;S1D3V6;Q8XAA9;N4PGW4;N4NYG5;N4NHM7;N3NFJ6;N3F8G3;N2KDQ7;N2JJI1;M9L6V8;M9GSP4;M9FV74;M9F8M6;M9EZK2;M8XWG3;M8PW46;M8KNP6;M8KFY7;L9I169;L4VAM0;L3QHR3;L3P875;L3KHT7;L3C6U7;L2UWT6;J7RVP7;J7QGB6;I4T704;I2XD18;I2WW65;I2S139;I2RHX4;I0VTE5;H9UVB1;H4UME8;H1BZW4;G0FFX9;F4VEX3;F4V4N2;…	Outer membrane protein assembly factor BamB	bamB;yfgL;Z3775;b2512;BamB;BX14_08755;Ec53638_3482;BX52_00390;O3K_06855	31.8153	31.8234	31.7042	31.7109	31.7296	31.6397	31.6169	31.7266	31.5773	31.9237	31.8583	32.0392	0.0383679	0.00465743	31.781	31.6934	31.6402	32.0392	0.140723
W1HFD0	6	6	6	62.3	62.3	62.3	6.7349	0	11.955	137000000000	78	W1HFD0;W1F695;V8FP32;V6G1B7;V6FA92;N4PE85;N4P996;N4NXR1;N3NYN4;N3KN60;N3FRR5;N2R0G4;N2KDD2;N2K8E3;N2H9N2;M9LCL0;M9ICM1;M9HGL3;M9H9P8;M9GL69;M9FUU4;M8YH27;M8QE99;M8L1T9;M8K8Q1;L9IQU3;K3KZR3;I2X844;I2WQU9;I2W7X8;I2UPU9;I2SLC8;I2RTP0;I2RP57;H9UN17;H4UDP1;H4L729;H4KBU5;H4JXU1;H4JH24;H4J332;H4ILN8;H4I637;H4HRI4;H3KIK0;G0F7X0;E3XL83;D8BXX1;A0A177BUI4;A0A125XP81;A0A125X8A8;A0A0H3ED16;A0A0G3JZE2;A0A0E0UZ…	30S ribosomal protein S20	Q458_01795;rpsT;L960_2373;Q609_ECAC01010G0001	32.1619	32.0924	32.6086	33.3403	32.7303	32.8079	33.8955	33.5767	33.249	32.8064	33.0046	33.2315	0.0383679	0.00464944	32.2876	32.9595	33.5737	33.2315	0.559562
W1G3P2	43	1	1	60.8	2.5	2.5	96.186	0	2.0411	1335600000	76	W1G3P2;A0A073VNM6	Aldehyde-alcohol dehydrogenase	adhE	26.9045	26.6041	26.7231	27.0155	26.6294	27.2582	25.2157	26.7784	26.469	24.2989	25.5024	24.0965	0.0411264	0.00501664	26.7439	26.9677	26.1544	24.0965	2.33508
X7P743	2	2	2	17.3	17.3	17.3	15.555	0	3.762	500330000	9	X7P743;W9AIP6;W1XC92;W1ESJ7;V8KE76;V8FL91;V6FSE7;V6FFJ4;V2TB88;V2R3X4;V1AD08;V0YFV4;V0Y1T1;V0XCJ5;V0VP56;V0TTP6;V0SLQ8;V0S6W5;V0AK45;U9ZMR3;U9YZD5;U9YLZ0;U9Y7Z5;U9XZL6;T9TGW9;T9H0C9;T9CUY1;T9B4M0;T8JFN4;T6LWH6;T6H8P7;T5ZWP8;T5UNG8;T5NQS7;S1PX69;S1IP29;S1ICP2;S1HF27;S1ESV3;S1D419;S0Z5D3;S0XYZ5;S0VX55;R8XR60;Q1R8E9;N4P365;N4NJS9;N4NDM9;N3NL44;N3K0A2;N3FE58;N2QKM9;N2K7T9;N2JYB1;N2H200;M9JRX2;M9IGP3;…	Thioredoxin-2;Thioredoxin	L408_03262;Q609_ECAC00253G0003;V415_07295;Q458_07810;trxA;G966_03031;G723_01509;HMPREF1616_03295;HMPREF1611_04883;HMPREF1609_02453;HMPREF1608_03528;HMPREF1604_00703;HMPREF1598_02056;HMPREF1595_02018;HMPREF1590_01755;HMPREF1599_00640;HMPREF1620_04524;HMPREF1589_01091;HMPREF1592_03715;HMPREF1588_03390;HMPREF1591_03632;G994_02713;G952_02724;G943_02970;G938_02816;G893_03071;G749_02985;G736_03028;G716…	25.1894	25.0649	25.0177	25.6139	25.6089	25.5342	25.5073	25.6985	25.4324	25.5039	26.0838	25.8188	0.0419093	0.00516177	25.0907	25.5857	25.5461	25.8188	0.0396287
X7P688	18	18	1	52.9	52.9	6.6	46.216	0	27.229	24700000000	102	X7P688;W8ZV17;W1XEL9;V8FJ41;V6FYA6;V6FI51;V2TCK4;V2QRY1;V1AJC7;V1A2I4;V0XQ90;V0XD24;V0VBZ6;V0U8F1;V0T4W9;V0RB52;U9Z3X3;U9YZY5;U9YJJ7;U9Y7B0;U9XLV7;T9SMR9;T9G5Q9;T9CXH5;T9AB46;T6ME12;T6HPA3;T5UN29;S1PUU5;S1IQH0;S1IF23;S1GTI0;S1ETP8;S1CU59;S0YLF9;S0XUQ0;S0VFS0;R8XN98;Q8XBR3;Q1R8Y7;N3KEG9;N2QN61;N2GUM3;M9HM40;M9GEP4;M9FUR1;M9EFL0;M8YVH8;M8QG86;M8LK02;M8JSC1;M2PFY5;L9I1H3;L5H5F5;L4J5D5;L3Q3W7;L3P782;…	Glutamate-pyruvate aminotransferase AlaC	L408_03065;Q609_ECAC00062G0003;Q458_09020;EC970259_2772;EC990741_2540;G966_02780;G723_03754;HMPREF1616_02998;HMPREF1611_00166;HMPREF1608_02533;HMPREF1609_04525;HMPREF1604_05292;HMPREF1598_00371;HMPREF1595_02879;HMPREF1590_04419;HMPREF1592_01800;HMPREF1599_05654;HMPREF1589_02764;HMPREF1588_03748;HMPREF1591_03476;G994_02501;G952_02527;G943_02697;G938_02622;G749_02774;G736_02799;G701_02569;A13A_0257…	30.6939	30.8548	30.8107	31.0375	31.1072	31.0195	30.9657	30.8529	30.9225	30.9052	31.0102	30.9252	0.0419093	0.00514341	30.7865	31.0547	30.9137	30.9252	0.141064
X7P4H7	15	15	15	75.9	75.9	75.9	36.842	0	28.906	52700000000	160	X7P4H7;W8SZY2;W1WU40;V8K258;V8FKL7;V6FDQ6;V2SWR8;V2RKQ3;V1AH98;V0YMN3;V0XG53;V0SLE6;V0S4J3;U9ZXI5;U9ZWM9;U9YN12;U9YLS5;U9YD15;U9XZV8;T9G3E3;T9DLM2;T9B1S1;T6A5P3;T5UMY0;S1I453;S1I234;S1F3J1;S0VWV1;N3KDY9;M9IGE4;M9HLB0;M9F2P9;M8YUG1;M8QPH1;M8LK80;M8KWF7;M2MSQ7;L9I172;L4V8T6;L3QF89;L3P804;L3KHM1;L3C5I5;L2XIJ0;L2UXW4;K4VMZ6;K4VH37;K3JRC3;I4T0U2;I2XE69;I2WVV6;I2WIE7;I2USQ4;I2SWM1;I2RGN5;I0VTI8;H9UV79;…	Outer membrane protein assembly factor BamC	bamC;nlpB;BX14_08555;BX52_00585;Ec53638_3521;O3K_07045;UMNK88_3072	31.956	32.0335	31.9541	32.1693	32.1534	32.11	32.0655	32.0432	31.9989	32.0681	32.0529	31.9888	0.0420886	0.00520878	31.9812	32.1442	32.0359	31.9888	0.108343
X7PLE2	7	7	7	59.5	59.5	59.5	8.8782	0	7.8543	8640000000	47	X7PLE2;W1WXG0;W1F0E8;V8K4V3;V8F9I3;V6G2U6;V2UPA3;V2QX23;V0ZWX7;V0Z943;V0YAW3;V0YAT8;V0T3T5;V0SPD3;V0RRF3;V0AG45;U9ZJJ3;U9ZAF0;U9Z348;U9YRK4;U9YIS0;T9SJG4;T9H9C5;T9E9G7;T9AB89;T6MT73;T6AJW6;T5V0Z0;T5PG65;S1IAR3;S1HZP8;S1HA17;S1EYQ1;S1DX99;S0Z052;S0XWI9;S0W2L4;N4P6N1;N4NYQ6;N4NAS5;N3NV37;N3KNC9;N3FD47;N2QT41;N2KBM5;N2JN83;N2H2Q3;M9K242;M9HGP1;M9HB83;M9H804;M9FL32;M9ERQ5;M8Y572;M8PZC0;M8LGK9;M8KAE6;…	Uncharacterized protein YdcH	L408_01942;Q609_ECAC01601G0009;V415_18905;Q458_27340;EC970259_1668;G966_01774;G723_02579;HMPREF1616_04561;HMPREF1611_01254;HMPREF1608_00309;HMPREF1609_00737;HMPREF1598_04294;HMPREF1595_01293;HMPREF1590_04879;HMPREF1620_01076;HMPREF1592_00053;HMPREF1599_03966;HMPREF1588_00318;HMPREF1589_00129;HMPREF1591_00438;G994_01379;G952_01427;G943_01670;G938_01586;G749_01149;G716_01254;G701_01551;G686_01434;A…	29.0974	28.9932	29.13	29.3	29.4835	29.1031	29.8058	29.529	29.6266	29.4624	29.3032	29.5373	0.0421033	0.00523553	29.0735	29.2955	29.6538	29.5373	0.219488
W1WRB0	5	5	5	41.5	41.5	41.5	20.096	0	7.7794	3008300000	12	W1WRB0;W1F4N3;V8K8X6;V8FBP4;V6FSF0;V6FGZ7;V2QD68;V0ZTI9;V0XB20;V0SNU3;V0S9B8;V0AE62;U9Z550;U9XXE1;U9XQQ7;T9UHT0;T9GXZ6;T9DUV4;T9BDW9;T6MB22;T6B2P9;S1J6G4;S1ITP3;S1HSD5;S1F7A1;S1DFZ5;S0ZSF8;S0YC96;Q8XD68;N3KTR4;N2QYF4;M9J0P0;M9GKD5;M9EMK6;M8ZCR5;L9IMQ5;L4W108;L3QSQ6;L3PE18;L3L1S2;L3BSR0;L2V9N1;K4Y0K4;K4W7Z2;I2XG10;I2WQ62;I2UQJ3;I0VQQ8;H4UFE7;G0FCF5;F8X7N3;F4VR58;F4TAX5;F4SJF7;F4NML6;E9YDN1;E9TLC0;…	Maltose O-acetyltransferase	Q609_ECAC01779G0003;V415_12695;Q458_26755;maa;G723_03865;HMPREF1616_05215;HMPREF1608_04526;HMPREF1590_00806;HMPREF1595_03924;HMPREF1620_01407;HMPREF1592_02054;HMPREF1589_05181;HMPREF1591_02946;G994_00521;G952_00517;G943_00345;G938_00517;G749_00481;G716_00453;A1WS_00941;A1WU_02200;A1WK_01222;A1UI_00542;A1U1_00336;WG7_00565;WG5_00573;ylaD;WIC_00527;A1UO_00428;A1U5_00811;A1SA_01025;A13W_04209;WCM_02…	27.7543	27.7789	27.8618	27.3738	27.5537	27.7869	28.0626	28.0641	28.1039	27.8733	28.1718	27.9864	0.0479847	0.00599529	27.7983	27.5714	28.0768	27.9864	0.226874
D8ESV9	10	10	8	44.6	44.6	36.6	37.059	0	16.674	9355200000	53	D8ESV9;V0T4X8;V0RSX9;V0AGT1;U9ZUN6;U9YK56;U9YC21;I0VP70;H9UQL1;F8XFF9;E9TEM5;E6BCW3;E1J2B2;E1I170;E1HGK5;D8A7V9;D7ZT70;D7YLK1;D7YAJ3;D7XJ52;D7X236;A0A148HZ89;A0A024L4D0;W8T0K0;W1F944;V6G0X9;V2SNA4;T9HPC2;T9EFL2;T9BBY1;T6MGA9;S1IQC2;S1I345;S1H2F0;S1F2S4;S1DDP1;S0YPD6;S0XW27;N4PAT6;N4P4W1;N4NBW9;N3NUG2;N3KRT5;N3F6F1;N2QVC8;N2KAC4;N2JX73;N2HIJ3;M9KHN5;M9IA88;M9H9R8;M9H485;M9GB97;M9ETJ4;M8Z747;M8KWJ3…	Uncharacterized protein YcbX	HMPREF9345_04288;HMPREF1598_04789;HMPREF1590_04584;HMPREF1620_01575;HMPREF1599_02058;HMPREF1592_04135;HMPREF1589_03744;ECW26_34970;P12B_c0934;HMPREF9349_03555;HMPREF9542_02236;HMPREF9350_00382;HMPREF9347_01014;HMPREF9535_02111;HMPREF9543_00157;HMPREF9530_02615;HMPREF9550_01960;HMPREF9548_03451;HMPREF9540_04649;HMPREF9536_01035;HMPREF9552_00661;ycbX;EC970259_1393;G723_02113;G952_00996;G943_01067;G…	29.8065	29.749	29.8379	29.6076	29.2675	29.3542	29.5335	29.5163	29.5207	29.5129	29.4534	29.321	0.0490768	0.00620887	29.7978	29.4098	29.5235	29.321	0.388067
X7P8H0	7	7	7	33.5	33.5	33.5	39.151	0	13.077	5201400000	41	X7P8H0;W1F1P3;V8K198;V6FHS4;V2TID4;V1AD75;V0XXN4;V0UXX9;V0UX80;V0T4S3;V0SA32;U9ZNA8;U9YC63;U9YAA1;T9TIP1;T9DRE5;T9A7T8;T8J4J7;T6H0Z5;T6A8I0;T5UX58;S1PFX4;S1HS76;S1HES9;S0VY31;N2QQX8;N2HBD8;M9H220;M9FB23;M8Y3W1;M2P265;L9I2K9;L5H9C5;L4VAZ8;L4J4C3;L3QI39;L3Q1U3;L3P7I8;L3KK88;L3C7N7;L2XIZ6;K3KMU5;I2X7F6;I2S0V1;H9UUS1;H1C1P4;G0FER2;F8XII9;F4VWP8;F4V495;F4TH19;E9YHF1;E3PEV3;D8EMZ9;D8BWE9;D8B2X1;D8AMN5;…	Chorismate synthase	aroC;BX14_24650;BX52_12040;O3K_07850;Q609_ECAC00447G0002;WEW_01479	28.9513	29.1492	29.197	28.6326	28.5284	28.9301	28.3319	28.1701	28.4809	28.7796	28.3432	28.6823	0.0490768	0.00619884	29.0992	28.697	28.3276	28.6823	0.771547
W8TFN5	17	17	1	21.6	21.6	2.8	111.55	0	23.588	12900000000	92	W8TFN5;V8FB39;V6FV93;V0XQ29;V0UJQ8;V0R8N6;U9Z4V3;U9XLG4;T9GVV9;S1H5S7;S1CJN9;N4NY36;N4NFA1;N4MYV4;N3NGL8;N3JUG0;N3F9L0;N2JUD5;N2JDH8;N2GJV7;M9KY09;M9HM47;M9G5N7;M9EHD3;K4X049;K4V1T2;I4SKK5;I2X0R0;I2WB56;I2UK34;I2SV67;I2RSN3;I0VW70;F4VKF7;F4NNP2;E9TG30;E8YBZ3;E1IX29;E1I772;E0IZK6;D8EHD4;D8E631;D7YQ86;D7XZB5;D6I2J0;C8UHZ5;C8TYD5;C8TJV1;B7L5Z5;B6I380;B3H8L3;A7ZT54;A0A140RGC1;A0A0H0ETD2;A0A0E2U6X8;A0…	(void)	mdtF;Q458_26605;HMPREF1609_03547;HMPREF1598_01794;HMPREF1590_04672;HMPREF1592_01770;HMPREF1591_04079;G952_03647;A1WK_04624;A1U1_03722;ECO9455_15045;ECO9634_11505;EC54115_16248;ECW26_10740;ECPG_02837;EKO11_0226;ECCG_03908;ECSE_3783;MdtF;BX14_00475;O3K_01330;PU06_13415;BU64_13170;BU55_20190;BU56_11695;BX23_19920;BX06_01140;BY96_02355;BW70_11615;HMPREF9349_01301;BX52_10755;yhiV	29.7543	29.6083	29.8333	29.9723	30.0326	29.8636	30.1732	29.9519	30.0727	30.0539	30.3739	30.2724	0.0490768	0.00621892	29.7319	29.9562	30.0659	30.2724	-0.109724
N2QTV3	10	1	1	27.9	3.1	3.1	36.409	0	2.0954	2926200000	11	N2QTV3;S1GVK9;L3QH42;I4T4U8;A0A167E8L1;A0A080FXK9;A0A074HX51;A0A073GAE6;A0A073FVR4;V8K6S2;A0A0A8J5G2;A0A0A8J4K9;A0A0A8J3S2;S1I585;S1EIV0;A0A0A8J5V0;D8E5F8;A0A0A8J5S8;L3Q7A6;A0A0B0W1N3;A0A177BQ21	(void)	wzzB;A1WK_02969;A1UO_02117;EC54115_05147;V415_16915;wzz;A1WS_02609;A1UI_02241;HMPREF9346_01704;A1UM_02423	27.9853	27.9335	27.9485	28.2041	28.2097	28.2	27.8763	28.3566	28.2602	27.5847	27.8009	27.6622	0.04966	0.00632223	27.9558	28.2046	28.1644	27.6622	0.52199
